# Supplementary material for: Ultrafast shock synthesis of nanocarbon from a liquid precursor
Source: Nat Commun. 2020 Jan 17;11:353. doi: 10.1038/s41467-019-14034-z (PMC6968971; doi:10.1038/s41467-019-14034-z)
Supplement: Supplementary file 3 — Source Data [file 41467_2019_14034_MOESM3_ESM.zip]

Archive with 13 entries (10 files):
- sourcedata/
- sourcedata/supplementaryfigure2data.csv
- __MACOSX/
- __MACOSX/sourcedata/
- __MACOSX/sourcedata/._supplementaryfigure2data.csv
- sourcedata/Fig2data.csv
- __MACOSX/sourcedata/._Fig2data.csv
- sourcedata/TEM data file.xlsx
- __MACOSX/sourcedata/._TEM data file.xlsx
- sourcedata/supplementaryfigure1b_data.csv
- __MACOSX/sourcedata/._supplementaryfigure1b_data.csv
- sourcedata/Raman spectrum for CO_Fig3.dat
- __MACOSX/sourcedata/._Raman spectrum for CO_Fig3.dat
