# Supplementary material for: Ultrafast shock synthesis of nanocarbon from a liquid precursor
Source: Nat Commun. 2020 Jan 17;11:353. doi: 10.1038/s41467-019-14034-z (PMC6968971; doi:10.1038/s41467-019-14034-z)
Supplement: Supplementary file 3 — Source Data [file 41467_2019_14034_MOESM3_ESM.zip › sourcedata/supplementaryfigure2data.csv]

Shock speed (km/s)	particle speed (km/s)
2.88	5.34
3.31	6.01
2.74	5.27
3.01	5.77
3.01	5.46
2.29	4.68
2.51	4.9
2.36	4.84
3.04	5.76
2.24	4.3
2.47	5.02
2.69	5.13
2.71	5.12
2.62	5.19
