# Supplementary material for: Ultrafast shock synthesis of nanocarbon from a liquid precursor
Source: Nat Commun. 2020 Jan 17;11:353. doi: 10.1038/s41467-019-14034-z (PMC6968971; doi:10.1038/s41467-019-14034-z)
Supplement: Supplementary file 3 — Source Data [file 41467_2019_14034_MOESM3_ESM.zip › sourcedata/Fig2data.csv]

Above 16 GPa data													Between 10-16 GPa data
Trace 1		Trace 2		Trace 3		Trace 4		Trace 5		Average			Trace 1		Trace 2		Trace 3		Trace 4		Trace 5		Trace 6		Trace 7		Trace 8		Trace 9		Average
Time (ps)	Reflectance	Time (ps)	Reflectance	Time (ps)	Reflectance	Time (ps)	Reflectance	Time (ps)	Reflectance	Time (ps)	Reflectance		Time (ps)	Reflectance	Time (ps)	Reflectance	Time (ps)	Reflectance	Time (ps)	Reflectance	Time (ps)	Reflectance	Time (ps)	Reflectance	Time (ps)	Reflectance	Time (ps)	Reflectance	Time (ps)	Reflectance	Time (ps)	Reflectance
-69.49681529	1.003358722	-69.64968153	1.006507328	-69.49044586	0.99290191	-69.93630573	0.985798547	-69.68152866	0.991041847	-69.65095541	0.995921671		-69.47770701	0.98763429	-69.65605096	0.987617864	-69.65605096	1.009463787	-69.40764331	1.033787708	-69.68789809	1.02007544	-69.89808917	0.98074328	-69.27388535	0.980911337	-69.43949045	1.006033318	-69.47770701	0.996805838	-69.5527247	1.000341429
-68.70063694	1.003297063	-68.85350318	1.006059617	-68.69426752	0.991351349	-69.14012739	0.985146506	-68.88535032	0.990212916	-68.85477707	0.99521349		-68.68152866	0.988638036	-68.85987261	0.987289739	-68.85987261	1.008058936	-68.61146497	1.034483363	-68.89171975	1.018205483	-69.10191083	0.980897438	-68.47770701	0.980021139	-68.6433121	1.005939465	-68.68152866	0.996238702	-68.75654636	0.9999747
-67.9044586	1.003201993	-68.05732484	1.005489981	-67.89808917	0.989825786	-68.34394904	0.984735694	-68.08917197	0.98934352	-68.05859873	0.994519395		-67.88535032	0.9896425	-68.06369427	0.987101471	-68.06369427	1.006755495	-67.81528662	1.03484103	-68.0955414	1.016357708	-68.30573248	0.981209642	-67.68152866	0.979329846	-67.84713376	1.005852353	-67.88535032	0.995611151	-67.96036801	0.999633466
-67.10828025	1.003067931	-67.2611465	1.004808345	-67.10191083	0.988350907	-67.5477707	0.984574035	-67.29299363	0.988456049	-67.26242038	0.993851453		-67.08917197	0.990633309	-67.26751592	0.987055849	-67.26751592	1.005581099	-67.01910828	1.03483172	-67.29936306	1.014563647	-67.50955414	0.981707057	-66.88535032	0.978820203	-67.05095541	1.005746926	-67.08917197	0.994952212	-67.16418967	0.999321336
-66.31210191	1.002889713	-66.46496815	1.004026758	-66.30573248	0.986953947	-66.75159236	0.984664303	-66.49681529	0.987574698	-66.46624204	0.993221884		-66.29299363	0.99159542	-66.47133758	0.987152896	-66.47133758	1.004557782	-66.22292994	1.034435035	-66.50318471	1.012850674	-66.7133758	0.982414201	-66.08917197	0.978474618	-66.25477707	1.005601479	-66.29299363	0.994292426	-66.36801132	0.999041614
-65.51592357	1.002662938	-65.66878981	1.003159043	-65.50955414	0.985663128	-65.95541401	0.985003903	-65.70063694	0.986724507	-65.67006369	0.992642704		-65.49681529	0.992513744	-65.67515924	0.987389823	-65.67515924	1.003701302	-65.42675159	1.033640364	-65.70700637	1.011240894	-65.91719745	0.983351347	-65.29299363	0.978276209	-65.45859873	1.00539808	-65.49681529	0.993662246	-65.57183298	0.998797112
-64.71974522	1.002384271	-64.87261146	1.002220415	-64.7133758	0.984507026	-65.15923567	0.98558482	-64.9044586	0.985930341	-64.87388535	0.992125374		-64.70063694	0.993373815	-64.87898089	0.987761065	-64.87898089	1.003020705	-64.63057325	1.032447701	-64.91082803	1.009750303	-65.12101911	0.984533038	-64.49681529	0.978209752	-64.66242038	1.005122788	-64.70063694	0.993090497	-64.77565464	0.998589963
-63.92356688	1.002051723	-64.07643312	1.001227091	-63.91719745	0.983513863	-64.36305732	0.986393743	-64.10828025	0.985215885	-64.07770701	0.991680461		-63.9044586	0.994162453	-64.08280255	0.98825839	-64.08280255	1.002518144	-63.8343949	1.030868013	-64.11464968	1.008388263	-64.32484076	0.985966788	-63.70063694	0.978262483	-63.86624204	1.004765695	-63.9044586	0.992603032	-63.97947629	0.998421473
-63.12738854	1.001664869	-63.28025478	1.000195901	-63.12101911	0.982710751	-63.56687898	0.98741237	-63.31210191	0.984602728	-63.28152866	0.991317324		-63.10828025	0.994868393	-63.2866242	0.988871084	-63.2866242	1.002188941	-63.03821656	1.028923131	-63.31847134	1.007157322	-63.52866242	0.987652035	-62.9044586	0.978424723	-63.07006369	1.00432082	-63.10828025	0.992221651	-63.18329795	0.998292011
-62.33121019	1.001225022	-62.48407643	0.999143923	-62.32484076	0.982122901	-62.77070064	0.988617893	-62.51592357	0.98410959	-62.48535032	0.991043866		-62.31210191	0.99548286	-62.49044586	0.98958622	-62.49044586	1.002021886	-62.24203822	1.026645137	-62.52229299	1.006053394	-62.73248408	0.989579391	-62.10828025	0.978690285	-62.27388535	1.003785873	-62.31210191	0.991963359	-62.3871196	0.998200934
-61.53503185	1.000735344	-61.68789809	0.998088152	-61.52866242	0.981772821	-61.97452229	0.98998366	-61.71974522	0.983751746	-61.68917197	0.990866345		-61.51592357	0.996000043	-61.69426752	0.990388996	-61.69426752	1.00199977	-61.44585987	1.024075289	-61.72611465	1.005066263	-61.93630573	0.991730243	-61.31210191	0.979056646	-61.47770701	1.00316194	-61.51592357	0.991839972	-61.59094126	0.998146574
-60.7388535	1.000200888	-60.89171975	0.997045213	-60.73248408	0.981679513	-61.17834395	0.991479978	-60.92356688	0.983540674	-60.89299363	0.990789253		-60.71974522	0.99641744	-60.89808917	0.991263153	-60.89808917	1.002100133	-60.64968153	1.021262529	-60.92993631	1.004180405	-61.14012739	0.994076737	-60.51592357	0.979524874	-60.68152866	1.002453102	-60.71974522	0.99185804	-60.79476292	0.998126268
-59.94267516	0.999628581	-60.0955414	0.996031125	-59.93630573	0.981857702	-60.38216561	0.993075033	-60.12738854	0.983483929	-60.09681529	0.990815274		-59.92356688	0.996736068	-60.10191083	0.992191453	-60.10191083	1.002296218	-59.85350318	1.018261664	-60.13375796	1.003376064	-60.34394904	0.996582162	-59.71974522	0.980099306	-59.88535032	1.001666027	-59.92356688	0.99201906	-59.99858457	0.998136447
-59.14649682	0.999027137	-59.29936306	0.99506111	-59.14012739	0.982317111	-59.58598726	0.994735882	-59.33121019	0.983585221	-59.30063694	0.990945292		-59.12738854	0.996960492	-59.30573248	0.993156208	-59.30573248	1.00255811	-59.05732484	1.015131329	-59.33757962	1.002630528	-59.5477707	0.99920174	-58.92356688	0.980787003	-59.08917197	1.000809559	-59.12738854	0.992319892	-59.20240623	0.998172762
-58.35031847	0.998406909	-58.50318471	0.994149454	-58.34394904	0.983061812	-58.78980892	0.996429464	-58.53503185	0.983844682	-58.5044586	0.991178464		-58.33121019	0.997098687	-58.50955414	0.994139855	-58.50955414	1.002854018	-58.2611465	1.011931845	-58.54140127	1.001919536	-58.75159236	1.001883816	-58.12738854	0.981596992	-58.29299363	0.999894316	-58.33121019	0.992753326	-58.40622788	0.998230266
-57.55414013	0.997779675	-57.70700637	0.993309408	-57.5477707	0.984089688	-57.99363057	0.998123587	-57.7388535	0.984259264	-57.70828025	0.991512324		-57.53503185	0.997161727	-57.7133758	0.995125539	-57.7133758	1.003151681	-57.46496815	1.008723086	-57.74522293	1.001218742	-57.95541401	1.004571403	-57.33121019	0.982539356	-57.49681529	0.998932322	-57.53503185	0.993308732	-57.61004954	0.998303621
-56.75796178	0.997158365	-56.91082803	0.992553125	-56.75159236	0.985392025	-57.19745223	0.999787833	-56.94267516	0.984823235	-56.91210191	0.991942917		-56.7388535	0.997163315	-56.91719745	0.996097692	-56.91719745	1.003419823	-56.66878981	1.005562474	-56.94904459	1.000505169	-57.15923567	1.007204039	-56.53503185	0.983624202	-56.70063694	0.997936675	-56.7388535	0.993972724	-56.8138712	0.998387346
-55.96178344	0.996556741	-56.11464968	0.991891622	-55.95541401	0.986953289	-56.40127389	1.001394342	-56.14649682	0.985528731	-56.11592357	0.992464945		-55.94267516	0.997119175	-56.12101911	0.997042568	-56.12101911	1.00362961	-55.87261146	1.002503177	-56.15286624	0.999758584	-56.36305732	1.009719897	-55.7388535	0.984860585	-55.9044586	0.996921264	-55.94267516	0.994729822	-56.01769285	0.998476076
-55.1656051	0.995989022	-55.31847134	0.991334763	-55.15923567	0.988751097	-55.60509554	1.002918431	-55.35031847	0.986366312	-55.31974522	0.993071925		-55.14649682	0.997046355	-55.32484076	0.997948716	-55.32484076	1.003756024	-55.07643312	0.999592592	-55.3566879	0.99896273	-55.56687898	1.012058038	-54.94267516	0.986255433	-55.10828025	0.995900534	-55.14649682	0.995563062	-55.22151451	0.998564832
-54.36942675	0.995469479	-54.52229299	0.99089124	-54.36305732	0.990756429	-54.8089172	1.004339037	-54.55414013	0.987325511	-54.52356688	0.993756339		-54.35031847	0.99696247	-54.52866242	0.998807335	-54.52866242	1.003779077	-54.28025478	0.99687115	-54.56050955	0.998106366	-54.77070064	1.014160735	-54.14649682	0.987812552	-54.31210191	0.994889294	-54.35031847	0.996454549	-54.42533616	0.998649281
-53.57324841	0.995011995	-53.72611465	0.990568562	-53.56687898	0.992934094	-54.01273885	1.005638966	-53.75796178	0.988395335	-53.72738854	0.994509791		-53.55414013	0.996884934	-53.73248408	0.999612511	-53.73248408	1.003684791	-53.48407643	0.994371477	-53.76433121	0.997184068	-53.97452229	1.015975731	-53.35031847	0.98953175	-53.51592357	0.993902574	-53.55414013	0.997385957	-53.62915782	0.998725977
-52.77707006	0.994629624	-52.92993631	0.990373024	-52.77070064	0.995243466	-53.21656051	1.006804949	-52.96178344	0.989564709	-52.93121019	0.995323155		-52.75796178	0.996830236	-52.93630573	1.000361292	-52.93630573	1.003465868	-52.68789809	0.992117899	-52.96815287	0.996196757	-53.17834395	1.017458343	-52.55414013	0.991408147	-52.71974522	0.992955517	-52.75796178	0.998338967	-52.83297948	0.998792558
-51.98089172	0.994334138	-52.13375796	0.990309663	-51.97452229	0.997639482	-52.42038217	1.007827528	-52.1656051	0.990822856	-52.13503185	0.996186733		-51.96178344	0.996813301	-52.14012739	1.001053594	-52.14012739	1.003121987	-51.89171975	0.99012629	-52.17197452	0.995151939	-52.38216561	1.018573273	-51.75796178	0.993431711	-51.92356688	0.992063295	-51.96178344	0.999295655	-52.03680113	0.998847894
-51.18471338	0.994135601	-51.33757962	0.990382189	-51.17834395	1.00007389	-51.62420382	1.008700793	-51.36942675	0.992159593	-51.3388535	0.997090413		-51.1656051	0.996846966	-51.34394904	1.001691952	-51.34394904	1.002659714	-51.0955414	0.988404236	-51.37579618	0.994063636	-51.58598726	1.019296052	-50.96178344	0.995587029	-51.12738854	0.991241045	-51.1656051	1.000238855	-51.24062279	0.998892165
-50.38853503	0.994041981	-50.54140127	0.990592893	-50.38216561	1.002496703	-50.82802548	1.009422006	-50.57324841	0.993565559	-50.54267516	0.998023829		-50.36942675	0.996941603	-50.5477707	1.002281103	-50.5477707	1.002092009	-50.29936306	0.98695147	-50.57961783	0.992952022	-50.78980892	1.019614018	-50.1656051	0.997853357	-50.33121019	0.990503806	-50.36942675	1.001152484	-50.44444444	0.998926875
-49.59235669	0.994058815	-49.74522293	0.990942536	-49.58598726	1.004857808	-50.03184713	1.009991148	-49.77707006	0.995032353	-49.74649682	0.998976532		-49.57324841	0.997104904	-49.75159236	1.002827454	-49.75159236	1.001437363	-49.50318471	0.98576055	-49.78343949	0.99184276	-49.99363057	1.019526769	-49.36942675	1.000204919	-49.53503185	0.98986645	-49.57324841	1.002021859	-49.6482661	0.998954781
-48.79617834	0.99418895	-48.94904459	0.991430214	-48.78980892	1.007108641	-49.23566879	1.010410421	-48.98089172	0.996552601	-48.95031847	0.999938165		-48.77707006	0.997341819	-48.95541401	1.003338458	-48.95541401	1.000718618	-48.70700637	0.984817742	-48.98726115	0.990766074	-49.19745223	1.01904608	-48.57324841	1.002611464	-48.7388535	0.989343595	-48.77707006	1.002833989	-48.85208776	0.99897976
-48	0.994432383	-48.15286624	0.992053223	-47.99363057	1.00920387	-48.43949045	1.010683754	-48.18471338	0.998119934	-48.15414013	1.000898633		-47.98089172	0.997654653	-48.15923567	1.003821936	-48.15923567	0.99996157	-47.91082803	0.984104055	-48.1910828	0.98975559	-48.40127389	1.018195275	-47.77707006	1.005039046	-47.94267516	0.98894949	-47.98089172	1.003577859	-48.05590941	0.999006608
-47.20382166	0.994786198	-47.3566879	0.992806921	-47.19745223	1.011102962	-47.6433121	1.010816335	-47.38853503	0.999728894	-47.35796178	1.001848262		-47.18471338	0.998043293	-47.36305732	1.004285412	-47.36305732	0.999193425	-47.11464968	0.983596402	-47.39490446	0.988846976	-47.60509554	1.017008096	-46.98089172	1.00745099	-47.14649682	0.988697879	-47.18471338	1.004244682	-47.25973107	0.999040795
-46.40764331	0.995244623	-46.56050955	0.993684611	-46.40127389	1.012771568	-46.84713376	1.010814194	-46.59235669	1.001374761	-46.56178344	1.002777951		-46.38853503	0.998505545	-46.56687898	1.004735479	-46.56687898	0.99844124	-46.31847134	0.98326884	-46.59872611	0.988076444	-46.8089172	1.015527139	-46.18471338	1.009809019	-46.35031847	0.988601824	-46.38853503	1.004828112	-46.46355272	0.999088183
-45.61146497	0.995799194	-45.76433121	0.994677454	-45.60509554	1.014182636	-46.05095541	1.010683865	-45.79617834	1.003053308	-45.7656051	1.003679291		-45.59235669	0.999037549	-45.77070064	1.005177252	-45.77070064	0.997730422	-45.52229299	0.983093856	-45.80254777	0.987479163	-46.01273885	1.013801952	-45.38853503	1.012074478	-45.55414013	0.988673519	-45.59235669	1.005324392	-45.66737438	0.999154731
-44.81528662	0.996439037	-44.96815287	0.995774431	-44.8089172	1.015317189	-45.25477707	1.010432137	-45	1.004760495	-44.96942675	1.004544658		-44.79617834	0.999634249	-44.97452229	1.005613928	-44.97452229	0.99708339	-44.72611465	0.983043649	-45.00636943	0.987087661	-45.21656051	1.011886892	-44.59235669	1.014209616	-44.75796178	0.988924085	-44.79617834	1.005732418	-44.87119604	0.99924621
-44.01910828	0.997151236	-44.17197452	0.99696236	-44.01273885	1.016164734	-44.45859873	1.010065903	-44.20382166	1.006492115	-44.17324841	1.00536727		-44	1.000289883	-44.17834395	1.006046481	-44.17834395	0.996518452	-43.92993631	0.983091377	-44.21019108	0.986930264	-44.42038217	1.009838869	-43.79617834	1.01617888	-43.96178344	0.98936337	-44	1.006053699	-44.07501769	0.99936792
-43.22292994	0.997921281	-43.37579618	0.998225984	-43.21656051	1.016723287	-43.66242038	1.009592103	-43.40764331	1.008243408	-43.37707006	1.006141213		-43.20382166	1.000998476	-43.38216561	1.006473482	-43.38216561	0.996048951	-43.13375796	0.983212312	-43.41401274	0.987029663	-43.62420382	1.007715085	-43	1.017950165	-43.1656051	0.989999756	-43.20382166	1.006292185	-43.27883935	0.999524453
-42.42675159	0.998733563	-42.57961783	0.999548128	-42.42038217	1.016999031	-42.86624204	1.009017775	-42.61146497	1.01000868	-42.58089172	1.006861435		-42.40764331	1.001754298	-42.58598726	1.006891071	-42.58598726	0.99568269	-42.33757962	0.983384872	-42.61783439	0.987401668	-42.82802548	1.005570867	-42.20382166	1.019495977	-42.36942675	0.990839999	-42.40764331	1.006453963	-42.482661	0.999719489
-41.63057325	0.999571898	-41.78343949	1.000909933	-41.62420382	1.017005644	-42.07006369	1.008350178	-41.81528662	1.011780939	-41.78471338	1.007523718		-41.61146497	1.002552289	-41.78980892	1.007293049	-41.78980892	0.995421648	-41.54140127	0.983591462	-41.82165605	0.988054217	-42.03184713	1.003457706	-41.40764331	1.020794466	-41.57324841	0.991889091	-41.61146497	1.006546828	-41.68648266	0.99995564
-40.8343949	1.000420027	-40.98726115	1.002291158	-40.82802548	1.016763365	-41.27388535	1.007597	-41.01910828	1.013551607	-40.98853503	1.008124631		-40.81528662	1.003388412	-40.99363057	1.007671102	-40.99363057	0.995261971	-40.74522293	0.983819098	-41.02547771	0.988986703	-41.23566879	1.00142156	-40.61146497	1.021830278	-40.77707006	0.993150173	-40.81528662	1.006579735	-40.89030432	1.000234337
-40.03821656	1.0012621	-40.1910828	1.003670538	-40.03184713	1.016297856	-40.47770701	1.006766615	-40.22292994	1.015310323	-40.19235669	1.008661486		-40.01910828	1.004259935	-40.19745223	1.008015123	-40.19745223	0.995194214	-39.94904459	0.984059765	-40.22929936	0.990189657	-40.43949045	0.999501473	-39.81528662	1.022595209	-39.98089172	0.994624467	-40.01910828	1.006562183	-40.09412597	1.000555781
-39.24203822	1.002083084	-39.39490446	1.005026202	-39.23566879	1.015638952	-39.68152866	1.005868375	-39.42675159	1.017044873	-39.39617834	1.009132297		-39.22292994	1.00516562	-39.40127389	1.008313645	-39.40127389	0.995203809	-39.15286624	0.984310487	-39.43312102	0.991644834	-39.6433121	0.997728566	-39.01910828	1.023088601	-39.18471338	0.996311255	-39.22292994	1.006503569	-39.29794763	1.000918932
-38.44585987	1.002869107	-38.59872611	1.006336113	-38.43949045	1.014819358	-38.88535032	1.004912901	-38.63057325	1.018741284	-38.6	1.009535752		-38.42675159	1.00610581	-38.60509554	1.008554342	-38.60509554	0.99527173	-38.3566879	0.984573091	-38.63694268	0.9933257	-38.84713376	0.996125399	-38.22292994	1.023317485	-38.38853503	0.998207875	-38.42675159	1.00641256	-38.50176929	1.001321555
-37.64968153	1.003607709	-37.80254777	1.007578548	-37.6433121	1.013873381	-38.08917197	1.003912354	-37.8343949	1.020384059	-37.80382166	1.00987121		-37.63057325	1.007082403	-37.8089172	1.008724616	-37.8089172	0.995375329	-37.56050955	0.984853675	-37.84076433	0.995198319	-38.05095541	0.994705705	-37.42675159	1.023296431	-37.59235669	1.000309731	-37.63057325	1.006296551	-37.70559094	1.001760307
-36.85350318	1.004288004	-37.00636943	1.008732584	-36.84713376	1.012835734	-37.29299363	1.002880646	-37.03821656	1.02195658	-37.00764331	1.01013871		-36.8343949	1.008098698	-37.01273885	1.008812237	-37.01273885	0.995489318	-36.76433121	0.98516181	-37.04458599	0.99722262	-37.25477707	0.993474507	-36.63057325	1.023047114	-36.79617834	1.002610321	-36.8343949	1.006161232	-36.9094126	1.002230873
-36.05732484	1.004900757	-36.21019108	1.009778584	-36.05095541	1.011740469	-36.49681529	1.001833564	-36.24203822	1.023441628	-36.21146497	1.010339		-36.03821656	1.009159116	-36.21656051	1.008806019	-36.21656051	0.995586871	-35.96815287	0.985509507	-36.24840764	0.999353976	-36.45859873	0.992428577	-35.8343949	1.022597592	-36	1.00510126	-36.03821656	1.006010315	-36.11323425	1.002728137
-35.2611465	1.005438384	-35.41401274	1.010698685	-35.25477707	1.010620063	-35.70063694	1.000788776	-35.44585987	1.024821997	-35.41528662	1.010473581		-35.24203822	1.010268782	-35.42038217	1.008696535	-35.42038217	0.99564084	-35.17197452	0.98591003	-35.4522293	1.001545028	-35.66242038	0.991557224	-35.03821656	1.021981323	-35.20382166	1.007772306	-35.24203822	1.005845414	-35.31705591	1.003246387
-34.46496815	1.005894888	-34.61783439	1.011477271	-34.45859873	1.009504672	-34.9044586	0.999765707	-34.64968153	1.02608115	-34.61910828	1.010544738		-34.44585987	1.011432987	-34.62420382	1.00847682	-34.62420382	0.995625034	-34.37579618	0.986376624	-34.65605096	1.003747672	-34.86624204	0.990843373	-34.24203822	1.021235944	-34.40764331	1.010611375	-34.44585987	1.005666103	-34.52087757	1.003779548
-33.66878981	1.006265752	-33.82165605	1.012101432	-33.66242038	1.008421562	-34.10828025	0.998785266	-33.85350318	1.027203865	-33.82292994	1.010555575		-33.64968153	1.012656542	-33.82802548	1.008143042	-33.82802548	0.99551556	-33.57961783	0.986921234	-33.85987261	1.005915093	-34.07006369	0.990264907	-33.44585987	1.020401864	-33.61146497	1.013604571	-33.64968153	1.005470106	-33.72469922	1.004321435
-32.87261146	1.006547799	-33.02547771	1.012561394	-32.86624204	1.00739471	-33.31210191	0.997869428	-33.05732484	1.028176823	-33.02675159	1.010510031		-32.85350318	1.013943046	-33.03184713	1.007695105	-33.03184713	0.995292159	-32.78343949	0.987553314	-33.06369427	1.008003751	-33.27388535	0.989796221	-32.64968153	1.019520719	-32.81528662	1.016736209	-32.85350318	1.005253621	-32.92852088	1.004866016
-32.07643312	1.006739047	-32.22929936	1.012850926	-32.07006369	1.006444568	-32.51592357	0.997040697	-32.2611465	1.028989107	-32.23057325	1.010412869		-32.05732484	1.015294132	-32.23566879	1.007137134	-32.23566879	0.994939515	-31.98726115	0.988278782	-32.26751592	1.009975191	-32.47770701	0.989409956	-31.85350318	1.018633769	-32.01910828	1.019988861	-32.05732484	1.005011727	-32.13234253	1.005407674
-31.28025478	1.006838562	-31.43312102	1.01296771	-31.27388535	1.005587975	-31.71974522	0.996321466	-31.46496815	1.029632577	-31.4343949	1.010269658		-31.2611465	1.016708729	-31.43949045	1.006477785	-31.43949045	0.994448443	-31.1910828	0.989099195	-31.47133758	1.011797606	-31.68152866	0.98907883	-31.05732484	1.017780294	-31.22292994	1.023343436	-31.2611465	1.004738863	-31.33616419	1.005941464
-30.48407643	1.006846339	-30.63694268	1.012913653	-30.47770701	1.004838186	-30.92356688	0.995733321	-30.66878981	1.030102121	-30.63821656	1.010086724		-30.46496815	1.018182422	-30.6433121	1.005730353	-30.6433121	0.993816905	-30.39490446	0.990011181	-30.67515924	1.013447037	-30.88535032	0.988777521	-30.2611465	1.016996082	-30.42675159	1.026779299	-30.46496815	1.004429334	-30.53998585	1.006463348
-29.68789809	1.006763204	-29.84076433	1.012695135	-29.68152866	1.004205031	-30.12738854	0.995296344	-29.87261146	1.03039578	-29.84203822	1.009871099		-29.66878981	1.019706975	-29.84713376	1.004912623	-29.84713376	0.993050764	-29.59872611	0.991006155	-29.87898089	1.014908171	-30.08917197	0.988484516	-29.46496815	1.016312067	-29.63057325	1.030274466	-29.66878981	1.004077845	-29.7438075	1.006970398
-28.89171975	1.00659076	-29.04458599	1.012323177	-28.88535032	1.003695144	-29.33121019	0.995028459	-29.07643312	1.030514749	-29.04585987	1.009630458		-28.87261146	1.021270072	-29.05095541	1.004046444	-29.05095541	0.992164192	-28.80254777	0.992070328	-29.08280255	1.016174684	-29.29299363	0.988183813	-28.66878981	1.015753206	-28.8343949	1.033805881	-28.87261146	1.003680018	-28.94762916	1.00746096
-28.0955414	1.006331367	-28.24840764	1.011813486	-28.08917197	1.003312279	-28.53503185	0.994944873	-28.28025478	1.030463299	-28.24968153	1.009373061		-28.07643312	1.022855333	-28.25477707	1.003157036	-28.25477707	0.99117966	-28.00636943	0.993184994	-28.2866242	1.01724912	-28.49681529	0.987866405	-27.87261146	1.015337635	-28.03821656	1.037349805	-28.07643312	1.003232909	-28.15145081	1.007934766
-27.29936306	1.005988171	-27.4522293	1.011186376	-27.29299363	1.00305767	-27.7388535	0.995057649	-27.48407643	1.030248616	-27.45350318	1.009107696		-27.28025478	1.024442604	-27.45859873	1.002272046	-27.45859873	0.99012747	-27.21019108	0.99432708	-27.49044586	1.018142329	-27.70063694	0.98753141	-27.07643312	1.01507616	-27.24203822	1.040882315	-27.28025478	1.002735498	-27.35527247	1.00839299
-26.50318471	1.005565169	-26.65605096	1.010466519	-26.49681529	1.002930422	-26.94267516	0.99537545	-26.68789809	1.029880587	-26.65732484	1.00884363		-26.48407643	1.026008521	-26.66242038	1.001420411	-26.66242038	0.989044794	-26.41401274	0.995469915	-26.69426752	1.018872487	-26.9044586	0.987186763	-26.28025478	1.014972108	-26.44585987	1.044379944	-26.48407643	1.002189147	-26.55909413	1.008838232
-25.70700637	1.005067304	-25.85987261	1.009682522	-25.70063694	1.002927921	-26.14649682	0.995903452	-25.89171975	1.029371554	-25.8611465	1.008590551		-25.68789809	1.027527277	-25.86624204	1.000631112	-25.86624204	0.987974259	-25.61783439	0.9965842	-25.89808917	1.019463778	-26.10828025	0.986849383	-25.48407643	1.015021541	-25.64968153	1.047820432	-25.68789809	1.001598028	-25.76291578	1.009274446
-24.91082803	1.004500593	-25.06369427	1.008866303	-24.9044586	1.003046228	-25.35031847	0.996643431	-25.0955414	1.028736042	-25.06496815	1.008358519		-24.89171975	1.028971539	-25.07006369	0.999931919	-25.07006369	0.986962126	-24.82165605	0.99763912	-25.10191083	1.019944802	-25.31210191	0.986544753	-24.68789809	1.015213817	-24.85350318	1.051183577	-24.89171975	1.000969489	-24.96673744	1.009706794
-24.11464968	1.003872263	-24.26751592	1.008052258	-24.10828025	1.003280454	-24.55414013	0.997594011	-24.29936306	1.027990465	-24.26878981	1.00815789		-24.0955414	1.030313401	-24.27388535	0.999348211	-24.27388535	0.986056196	-24.02547771	0.998603575	-24.30573248	1.020346792	-24.51592357	0.986305905	-23.89171975	1.015532479	-24.05732484	1.05445214	-24.0955414	1.000314367	-24.17055909	1.010141452
-23.31847134	1.003190889	-23.47133758	1.007276247	-23.31210191	1.003625086	-23.75796178	0.998751044	-23.50318471	1.027152818	-23.47261146	1.007999217		-23.29936306	1.031525296	-23.47770701	0.998901989	-23.47770701	0.985303555	-23.22929936	0.999447473	-23.50955414	1.020701752	-23.71974522	0.986171841	-23.0955414	1.0159564	-23.2611465	1.057612748	-23.29936306	0.999647204	-23.37438075	1.010585362
-22.52229299	1.002466524	-22.67515924	1.006574398	-22.51592357	1.004074251	-22.96178344	1.000108082	-22.70700637	1.026242336	-22.67643312	1.007893118		-22.50318471	1.032580785	-22.68152866	0.998611141	-22.68152866	0.984748344	-22.43312102	1.000143063	-22.7133758	1.021040577	-22.92356688	0.986185475	-22.29936306	1.016461134	-22.46496815	1.060656703	-22.50318471	0.998986354	-22.57820241	1.011045953
-21.72611465	1.001710788	-21.87898089	1.005981795	-21.71974522	1.004621913	-22.1656051	1.00165691	-21.91082803	1.025279127	-21.88025478	1.007850107		-21.70700637	1.03345516	-21.88535032	0.998489012	-21.88535032	0.984429698	-21.63694268	1.000666254	-21.91719745	1.021391271	-22.12738854	0.986391225	-21.50318471	1.017020393	-21.66878981	1.063580619	-21.70700637	0.998353947	-21.78202406	1.011530842
-20.92993631	1.00093692	-21.08280255	1.005531087	-20.92356688	1.005261988	-21.36942675	1.003388097	-21.11464968	1.024283754	-21.08407643	1.007880369		-20.91082803	1.034125845	-21.08917197	0.998544289	-21.08917197	0.984379998	-20.84076433	1.000997879	-21.12101911	1.021777321	-21.33121019	0.986832418	-20.70700637	1.017607554	-20.87261146	1.066386793	-20.91082803	0.997775671	-20.98584572	1.01204753
-20.13375796	1.000159765	-20.2866242	1.005251111	-20.12738854	1.005988376	-20.57324841	1.005291523	-20.31847134	1.023276755	-20.28789809	1.007993506		-20.11464968	1.034572585	-20.29299363	0.998781188	-20.29299363	0.984623544	-20.04458599	1.001124861	-20.32484076	1.022216312	-20.53503185	0.9875487	-19.91082803	1.018197137	-20.07643312	1.069083248	-20.11464968	0.997280351	-20.18966737	1.012603103
-19.33757962	0.99939569	-19.49044586	1.00516559	-19.33121019	1.006794919	-19.77707006	1.007356857	-19.52229299	1.022278105	-19.49171975	1.008198232		-19.31847134	1.034777453	-19.49681529	0.999199901	-19.49681529	0.985175708	-19.24840764	1.001041235	-19.52866242	1.022718839	-19.7388535	0.98857362	-19.11464968	1.018766146	-19.28025478	1.071683395	-19.31847134	0.99689928	-19.39348903	1.013203953
-18.54140127	0.998662411	-18.69426752	1.005291991	-18.53503185	1.007675294	-18.98089172	1.009573942	-18.72611465	1.021306593	-18.6955414	1.008502046		-18.52229299	1.034724712	-18.70063694	0.999797232	-18.70063694	0.986042577	-18.4522293	1.000748961	-18.73248408	1.02328776	-18.94267516	0.989932551	-18.31847134	1.019295231	-18.48407643	1.074205322	-18.52229299	0.996665308	-18.59731069	1.013855517
-17.74522293	0.99797873	-17.89808917	1.005640621	-17.7388535	1.00862285	-18.18471338	1.011933075	-17.92993631	1.020379129	-17.89936306	1.008910881		-17.72611465	1.034400586	-17.9044586	1.000567373	-17.9044586	0.987221071	-17.65605096	1.000258487	-17.93630573	1.02391784	-18.14649682	0.991641069	-17.52229299	1.019769581	-17.68789809	1.076670752	-17.72611465	0.996611671	-17.80113234	1.014562048
-16.94904459	0.997364187	-17.10191083	1.006214004	-16.94267516	1.009630417	-17.38853503	1.014425155	-17.13375796	1.019509993	-17.10318471	1.009428751		-16.92993631	1.033792996	-17.10828025	1.001502734	-17.10828025	0.988699453	-16.85987261	0.999589005	-17.14012739	1.024595805	-17.35031847	0.993703867	-16.72611465	1.020179535	-16.89171975	1.079103741	-16.92993631	0.996770591	-17.004954	1.015326414
-16.15286624	0.996838624	-16.30573248	1.007006584	-16.14649682	1.010690091	-16.59235669	1.017041676	-16.33757962	1.018710042	-16.30700637	1.010057403		-16.13375796	1.032891309	-16.31210191	1.002594762	-16.31210191	0.990458158	-16.06369427	0.99876835	-16.34394904	1.02530082	-16.55414013	0.996114218	-15.92993631	1.020520864	-16.0955414	1.08152923	-16.13375796	0.997171692	-16.20877565	1.016149934
-15.3566879	0.996421673	-15.50955414	1.008004756	-15.35031847	1.011793034	-15.79617834	1.019774565	-15.54140127	1.017985932	-15.51082803	1.010795992		-15.33757962	1.031686144	-15.51592357	1.003834714	-15.51592357	0.992470842	-15.26751592	0.997832522	-15.5477707	1.026005398	-15.75796178	0.998853969	-15.13375796	1.020794722	-15.29936306	1.083971578	-15.33757962	0.997840323	-15.41259731	1.017032246
-14.56050955	0.996132188	-14.7133758	1.009187222	-14.55414013	1.012929277	-15	1.022615862	-14.74522293	1.017339387	-14.71464968	1.011640787		-14.54140127	1.030169288	-14.71974522	1.005214316	-14.71974522	0.994705569	-14.47133758	0.996824798	-14.75159236	1.026676712	-14.96178344	1.001894006	-14.33757962	1.021007289	-14.50318471	1.086453158	-14.54140127	0.99879587	-14.61641897	1.017971223
-13.76433121	0.99598764	-13.91719745	1.010525621	-13.75796178	1.014087568	-14.20382166	1.025557225	-13.94904459	1.016766616	-13.91847134	1.012584934		-13.74522293	1.02833374	-13.92356688	1.0067263	-13.92356688	0.997126029	-13.67515924	0.995794453	-13.95541401	1.027278286	-14.1656051	1.00519511	-13.54140127	1.021169108	-13.70700637	1.088993128	-13.74522293	1.000050207	-13.82024062	1.018962929
-12.96815287	0.996003499	-13.12101911	1.01198539	-12.96178344	1.015255244	-13.40764331	1.028589297	-13.15286624	1.016257916	-13.12229299	1.013618269		-12.94904459	1.026173911	-13.12738854	1.008364781	-13.12738854	0.999692756	-12.87898089	0.994795113	-13.15923567	1.027772004	-13.36942675	1.008709101	-12.74522293	1.021294175	-12.91082803	1.091606429	-12.94904459	1.001606398	-13.02406228	1.02000163
-12.17197452	0.996192616	-12.32484076	1.013526796	-12.1656051	1.016418154	-12.61146497	1.031700936	-12.3566879	1.015797585	-12.32611465	1.014727217		-12.15286624	1.023685994	-12.33121019	1.010125471	-12.33121019	1.002364271	-12.08280255	0.993882818	-12.36305732	1.028120356	-12.57324841	1.012380184	-11.94904459	1.021398828	-12.11464968	1.094303005	-12.15286624	1.003457785	-12.22788393	1.021079857
-11.37579618	0.996564644	-11.52866242	1.015106067	-11.36942675	1.017560621	-11.81528662	1.034878356	-11.56050955	1.01536416	-11.52993631	1.01589477		-11.3566879	1.020868497	-11.53503185	1.012005722	-11.53503185	1.00509814	-11.2866242	0.99311386	-11.56687898	1.028288825	-11.77707006	1.016146415	-11.15286624	1.021500486	-11.31847134	1.097087282	-11.3566879	1.005587558	-11.43170559	1.022188532
-10.57961783	0.997125499	-10.73248408	1.016676567	-10.57324841	1.018665441	-11.01910828	1.038104229	-10.76433121	1.014931068	-10.73375796	1.017100561		-10.56050955	1.017722931	-10.7388535	1.014004397	-10.7388535	1.007851927	-10.49044586	0.992542535	-10.77070064	1.028248284	-10.98089172	1.019941212	-10.3566879	1.021616303	-10.52229299	1.099957834	-10.56050955	1.007968877	-10.63552725	1.023317145
-9.78343949	0.997876891	-9.936305732	1.018189955	-9.777070064	1.019713924	-10.22292994	1.041356802	-9.968152866	1.014467655	-9.937579618	1.018321045		-9.76433121	1.014254611	-9.942675159	1.016121579	-9.942675159	1.01058403	-9.694267516	0.99221891	-9.974522293	1.027977271	-10.18471338	1.023694872	-9.560509554	1.021761813	-9.72611465	1.102907221	-9.76433121	1.01056555	-9.839348903	1.024453984
-8.987261146	0.998815925	-9.140127389	1.019597293	-8.98089172	1.020685966	-9.426751592	1.044609127	-9.171974522	1.013940578	-9.141401274	1.019529778		-8.968152866	1.01047352	-9.146496815	1.018358128	-9.146496815	1.013254434	-8.898089172	0.992186747	-9.178343949	1.027463985	-9.388535032	1.02733605	-8.76433121	1.021949603	-8.929936306	1.105921952	-8.968152866	1.013333239	-9.043170559	1.025586406
-8.191082803	0.999934792	-8.343949045	1.020850072	-8.184713376	1.021560158	-8.630573248	1.047828487	-8.375796178	1.013315464	-8.34522293	1.020697795		-8.171974522	1.006395166	-8.350318471	1.020715101	-8.350318471	1.015825356	-8.101910828	0.99248171	-8.382165605	1.026707872	-8.592356688	1.030793201	-7.968152866	1.022188103	-8.133757962	1.108982537	-8.171974522	1.016221097	-8.246992215	1.026701127
-7.394904459	1.00122054	-7.547770701	1.021901123	-7.388535032	1.022313924	-7.834394904	1.050976109	-7.579617834	1.012558702	-7.549044586	1.02179408		-7.375796178	1.002041314	-7.554140127	1.023193072	-7.554140127	1.018261827	-7.305732484	0.993129943	-7.585987261	1.025720652	-7.796178344	1.033995968	-7.171974522	1.02248053	-7.337579618	1.112063598	-7.375796178	1.019173723	-7.450813871	1.027784514
-6.598726115	1.002654938	-6.751592357	1.022705432	-6.592356688	1.022923695	-7.038216561	1.054007266	-6.78343949	1.011639241	-6.752866242	1.022786114		-6.579617834	0.997440508	-6.757961783	1.025791382	-6.757961783	1.020532186	-6.50955414	0.9941471	-6.789808917	1.024526699	-7	1.036876533	-6.375796178	1.022824046	-6.541401274	1.115134048	-6.579617834	1.022133267	-6.654635527	1.028822863
-5.802547771	1.004214433	-5.955414013	1.023220826	-5.796178344	1.023365132	-6.242038217	1.056871819	-5.987261146	1.010530217	-5.956687898	1.023640485		-5.78343949	0.992628239	-5.961783439	1.028507366	-5.961783439	1.022608516	-5.713375796	0.995537876	-5.993630573	1.023162715	-6.203821656	1.039370925	-5.579617834	1.023209177	-5.74522293	1.118157333	-5.78343949	1.025041563	-5.858457183	1.029802634
-5.006369427	1.005870205	-5.159235669	1.023408554	-5	1.023613388	-5.445859873	1.059515256	-5.191082803	1.009210286	-5.160509554	1.024323538		-4.987261146	0.987646674	-5.165605096	1.03133561	-5.165605096	1.024467005	-4.917197452	0.997296014	-5.197452229	1.02167668	-5.407643312	1.041420309	-4.78343949	1.023619524	-4.949044586	1.121091771	-4.987261146	1.027842119	-5.062278839	1.030710634
-4.210191083	1.007588316	-4.363057325	1.023233765	-4.203821656	1.023643437	-4.649681529	1.061880198	-4.394904459	1.007664562	-4.36433121	1.024802056		-4.191082803	0.982543855	-4.369426752	1.034267309	-4.369426752	1.026088223	-4.121019108	0.99940479	-4.401273885	1.020126125	-4.611464968	1.042972241	-3.987261146	1.024031807	-4.152866242	1.123891033	-4.191082803	1.030481876	-4.266100495	1.03153414
-3.414012739	1.009329973	-3.566878981	1.022665886	-3.407643312	1.023430477	-3.853503185	1.063908325	-3.598726115	1.005885109	-3.568152866	1.025043954		-3.394904459	0.977372351	-3.573248408	1.037289772	-3.573248408	1.0274573	-3.324840764	1.001837881	-3.605095541	1.018575835	-3.815286624	1.04398189	-3.191082803	1.024416247	-3.356687898	1.1265048	-3.394904459	1.03291264	-3.469922151	1.032260968
-2.617834395	1.011051906	-2.770700637	1.02167891	-2.611464968	1.022950408	-3.057324841	1.065542593	-2.802547771	1.003870981	-2.771974522	1.02501896		-2.598726115	0.972187395	-2.777070064	1.040386142	-2.777070064	1.028563994	-2.52866242	1.00456056	-2.808917197	1.017095094	-3.01910828	1.044413205	-2.394904459	1.0247373	-2.560509554	1.128879679	-2.598726115	1.035092141	-2.673743808	1.032879501
-1.821656051	1.012706879	-1.974522293	1.020251598	-1.815286624	1.022180407	-2.261146497	1.066729589	-2.006369427	1.001627868	-1.975796178	1.024699268		-1.802547771	0.967044622	-1.98089172	1.043535371	-1.98089172	1.029402611	-1.732484076	1.007531111	-2.012738854	1.015754669	-2.222929936	1.044239982	-1.598726115	1.024954729	-1.76433121	1.130960395	-1.802547771	1.036984717	-1.877565464	1.03337869
-1.025477707	1.014244334	-1.178343949	1.018367601	-1.01910828	1.021099603	-1.464968153	1.067421835	-1.210191083	0.999167404	-1.179617834	1.024060155		-1.006369427	0.961997573	-1.184713376	1.046712472	-1.184713376	1.029971776	-0.936305732	1.010702365	-1.21656051	1.014623683	-1.426751592	1.043446805	-0.802547771	1.025024973	-0.968152866	1.132691332	-1.006369427	1.03856163	-1.08138712	1.033748068
-0.229299363	1.015611195	-0.382165605	1.016015504	-0.222929936	1.019689839	-0.668789809	1.067579847	-0.414012739	0.996506262	-0.38343949	1.023080529		-0.210191083	0.957095194	-0.388535032	1.04988905	-0.388535032	1.030274029	-0.140127389	1.014023283	-0.420382166	1.013766579	-0.630573248	1.042029772	-0.006369427	1.024902786	-0.171974522	1.134018404	-0.210191083	1.039801052	-0.285208776	1.033977794
0.566878981	1.016752818	0.414012739	1.013188791	0.573248408	1.017936508	0.127388535	1.067173781	0.382165605	0.993665099	0.412738854	1.0217434		0.585987261	0.95237955	0.407643312	1.053034093	0.407643312	1.03031526	0.656050955	1.017440482	0.375796178	1.013240312	0.165605096	1.039996963	0.789808917	1.024543047	0.624203822	1.134891243	0.585987261	1.040687777	0.510969568	1.034058748
1.363057325	1.017614099	1.210191083	1.009885732	1.369426752	1.01582944	0.923566879	1.066184542	1.178343949	0.990667479	1.208917197	1.020036258		1.382165605	0.94788397	1.203821656	1.056114949	1.203821656	1.03010397	1.452229299	1.020899659	1.171974522	1.013091904	0.961783439	1.037368563	1.585987261	1.023902671	1.420382166	1.135265632	1.382165605	1.041212711	1.307147912	1.03398267
2.159235669	1.018140717	2.006369427	1.006109191	2.165605096	1.013363788	1.719745223	1.064604296	1.974522293	0.987538809	2.005095541	1.01795136		2.178343949	0.943631766	2	1.059098439	2	1.029650415	2.248407643	1.024346855	1.968152866	1.01335646	1.757961783	1.034176586	2.382165605	1.022942512	2.21656051	1.135106027	2.178343949	1.041372195	2.103326256	1.033742362
2.955414013	1.018280496	2.802547771	1.00186637	2.961783439	1.010540839	2.515923567	1.062436389	2.770700637	0.984305372	2.801273885	1.015485893		2.974522293	0.939635617	2.796178344	1.061952008	2.796178344	1.028965649	3.044585987	1.027729521	2.76433121	1.014055685	2.554140127	1.03046415	3.178343949	1.021629145	3.012738854	1.134388001	2.974522293	1.041167232	2.8995046	1.03333189
3.751592357	1.017984829	3.598726115	0.997168465	3.757961783	1.007368683	3.312101911	1.059694728	3.566878981	0.980993472	3.597452229	1.012642035		3.770700637	0.935897599	3.592356688	1.064644836	3.592356688	1.028060542	3.840764331	1.030997379	3.560509554	1.015196921	3.350318471	1.026284288	3.974522293	1.019936422	3.808917197	1.133100377	3.770700637	1.040602652	3.695682944	1.03274678
4.547770701	1.017210133	4.394904459	0.992030272	4.554140127	1.003862644	4.108280255	1.056402747	4.363057325	0.977628709	4.393630573	1.009426901		4.566878981	0.932409797	4.388535032	1.067148824	4.388535032	1.02694482	4.636942675	1.034103063	4.356687898	1.016772713	4.146496815	1.021698296	4.770700637	1.017846694	4.605095541	1.131246784	4.566878981	1.039686268	4.491861288	1.03198414
5.343949045	1.015919237	5.191082803	0.98646973	5.350318471	1.000045389	4.904458599	1.052592079	5.159235669	0.974235385	5.189808917	1.005852364		5.363057325	0.929155358	5.184713376	1.069439402	5.184713376	1.025626207	5.433121019	1.037002555	5.152866242	1.018760842	4.942675159	1.016773681	5.566878981	1.015351629	5.401273885	1.128846427	5.363057325	1.038428064	5.288039632	1.031042685
6.140127389	1.014082663	5.987261146	0.980507417	6.146496815	0.995946634	5.700636943	1.048301076	5.955414013	0.970836027	5.985987261	1.001934764		6.159235669	0.926109854	5.98089172	1.071496117	5.98089172	1.024109725	6.229299363	1.039655424	5.949044586	1.021124813	5.738853503	1.011581799	6.363057325	1.012452569	6.197452229	1.125933888	6.159235669	1.036839451	6.084217976	1.029922627
6.936305732	1.011679686	6.78343949	0.974166018	6.942675159	0.991602424	6.496815287	1.043573313	6.751592357	0.967451021	6.782165605	0.997694493		6.955414013	0.923242773	6.777070064	1.073302985	6.777070064	1.022397203	7.025477707	1.0420249	6.74522293	1.023814725	6.535031847	1.006195291	7.159235669	1.009160396	6.993630573	1.122557876	6.955414013	1.034932603	6.88039632	1.028625417
7.732484076	1.008699128	7.579617834	0.967469785	7.738853503	0.987053959	7.292993631	1.03845618	7.547770701	0.964098325	7.578343949	0.993155475		7.751592357	0.92051903	7.573248408	1.074848612	7.573248408	1.020487025	7.821656051	1.044077803	7.541401274	1.026768506	7.331210191	1.000685489	7.955414013	1.00549494	7.789808917	1.118778975	7.751592357	1.032719922	7.676574664	1.027153367
8.52866242	1.005139811	8.375796178	0.960443989	8.535031847	0.982346047	8.089171975	1.032999621	8.343949045	0.96079326	8.374522293	0.988344546		8.547770701	0.917900375	8.369426752	1.076126107	8.369426752	1.018374142	8.617834395	1.045784365	8.337579618	1.029913455	8.127388535	0.995119924	8.751592357	1.001483951	8.585987261	1.114666551	8.547770701	1.030213636	8.472753008	1.025509167
9.324840764	1.001010636	9.171974522	0.953114406	9.331210191	0.977525259	8.885350318	1.027255091	9.140127389	0.957548348	9.170700637	0.983290748		9.343949045	0.915346646	9.165605096	1.077132812	9.165605096	1.016050328	9.414012739	1.047117983	9.133757962	1.033168086	8.923566879	0.989560094	9.547770701	0.997161724	9.382165605	1.110295084	9.343949045	1.027425551	9.268931352	1.023695368
10.12101911	0.996330262	9.968152866	0.945506831	10.12738854	0.972637943	9.681528662	1.021274717	9.936305732	0.954373207	9.966878981	0.978024592		10.14012739	0.912816828	9.961783439	1.077869898	9.961783439	1.01350466	10.21019108	1.048054934	9.929936306	1.036444226	9.719745223	0.98405963	10.34394904	0.992567458	10.17834395	1.105740262	10.14012739	1.024366967	10.0651097	1.021713874
10.91719745	0.99112642	10.76433121	0.93764665	10.92356688	0.967728258	10.47770701	1.015110669	10.73248408	0.951274485	10.76305732	0.972577296		10.93630573	0.910269911	10.75796178	1.078341851	10.75796178	1.010724177	11.00636943	1.048574093	10.72611465	1.039649378	10.51592357	0.978662928	11.14012739	0.987743449	10.97452229	1.101075196	10.93630573	1.021048761	10.86128804	1.019565527
11.7133758	0.985434877	11.56050955	0.929558476	11.71974522	0.962836389	11.27388535	1.008814704	11.52866242	0.948255841	11.55923567	0.966980057		11.73248408	0.907665577	11.55414013	1.078555898	11.55414013	1.007694673	11.80254777	1.048656687	11.52229299	1.042689297	11.31210191	0.973404321	11.93630573	0.982733213	11.77070064	1.096367053	11.73248408	1.017481638	11.65746638	1.017249818
12.50955414	0.979298132	12.3566879	0.921265857	12.51592357	0.957997086	12.07006369	1.00243784	12.32484076	0.94531798	12.35541401	0.961263379		12.52866242	0.904964743	12.35031847	1.078521383	12.35031847	1.004401557	12.59872611	1.048286121	12.31847134	1.045470755	12.10828025	0.968307784	12.73248408	0.977579645	12.56687898	1.091674376	12.52866242	1.013676518	12.45364473	1.014764765
13.30573248	0.97276392	13.15286624	0.91279105	13.31210191	0.953238629	12.86624204	0.996030111	13.12101911	0.942458756	13.15159236	0.955456494		13.32484076	0.902130004	13.14649682	1.078249135	13.14649682	1.000830733	13.39490446	1.047447897	13.11464968	1.047904433	12.9044586	0.963387138	13.52866242	0.972323275	13.36305732	1.087045202	13.32484076	1.00964504	13.24982307	1.012106984
14.10191083	0.965883614	13.94904459	0.904154874	14.10828025	0.948582258	13.66242038	0.98964034	13.91719745	0.93967335	13.9477707	0.949586887		14.12101911	0.899126015	13.94267516	1.077750839	13.94267516	0.996969443	14.1910828	1.046129644	13.91082803	1.049907849	13.70063694	0.958646692	14.32484076	0.967000708	14.15923567	1.082516051	14.12101911	1.005400138	14.04600142	1.009271931
14.89808917	0.958710609	14.74522293	0.895376622	14.9044586	0.944042071	14.45859873	0.983315884	14.7133758	0.93695453	14.74394904	0.943679943		14.91719745	0.895919861	14.7388535	1.077038417	14.7388535	0.992807034	14.98726115	1.044321285	14.70700637	1.05140821	14.49681529	0.954082231	15.12101911	0.961643279	14.95541401	1.078111716	14.91719745	1.000956625	14.84217976	1.006254296
15.69426752	0.951298774	15.54140127	0.886474034	15.70063694	0.939625335	15.25477707	0.977102297	15.50955414	0.934293007	15.54012739	0.937758689		15.7133758	0.892481439	15.53503185	1.07612344	15.53503185	0.988335622	15.78343949	1.042015316	15.50318471	1.052345046	15.29299363	0.949682248	15.91719745	0.956275975	15.75159236	1.073845764	15.7133758	0.996331722	15.6383581	1.003048508
16.49044586	0.94370105	16.33757962	0.877463309	16.49681529	0.935333126	16.05095541	0.971042871	16.30573248	0.931677878	16.33630573	0.931843647		16.50955414	0.88878387	16.33121019	1.075016576	16.33121019	0.983550615	16.57961783	1.03920721	16.29936306	1.052672465	16.08917197	0.945429317	16.7133758	0.950916641	16.5477707	1.069721585	16.50955414	0.99154547	16.43453645	0.999649305
17.2866242	0.935968215	17.13375796	0.868359149	17.29299363	0.931161211	16.84713376	0.965178019	17.10191083	0.929097137	17.13248408	0.925952746		17.30573248	0.884803959	17.12738854	1.07372709	17.12738854	0.978451097	17.37579618	1.035895908	17.0955414	1.052360873	16.88535032	0.941301522	17.50955414	0.945575484	17.34394904	1.065733854	17.30573248	0.986620957	17.23071479	0.996052305
18.08280255	0.928147887	17.92993631	0.859174824	18.08917197	0.927101063	17.6433121	0.959544502	17.89808917	0.926538236	17.92866242	0.920101302		18.10191083	0.880522692	17.92356688	1.072262399	17.92356688	0.973040067	18.17197452	1.032084368	17.89171975	1.051398007	17.68152866	0.937273853	18.30573248	0.940254888	18.14012739	1.06187023	18.10191083	0.981584316	18.02689314	0.992254536
18.87898089	0.920283743	18.72611465	0.849922244	18.88535032	0.92314093	18.43949045	0.954174499	18.69426752	0.923988651	18.72484076	0.914302014		18.89808917	0.875925741	18.71974522	1.070627713	18.71974522	0.967324531	18.96815287	1.027780139	18.68789809	1.049789181	18.47770701	0.93331951	19.10191083	0.934949546	18.93630573	1.058113188	18.89808917	0.976464474	18.82307148	0.988254892
19.67515924	0.912414979	19.52229299	0.840612031	19.68152866	0.919266881	19.23566879	0.94909457	19.49044586	0.921436426	19.52101911	0.908564977		19.69426752	0.871003942	19.51592357	1.068825763	19.51592357	0.961315464	19.76433121	1.022995893	19.48407643	1.047556681	19.27388535	0.929411061	19.89808917	0.929646904	19.73248408	1.054441867	19.69426752	0.971292644	19.61924982	0.984054469
20.47133758	0.904575981	20.31847134	0.83125358	20.47770701	0.915463782	20.03184713	0.94432456	20.2866242	0.918870631	20.31719745	0.902897707		20.49044586	0.865753707	20.31210191	1.066856651	20.31210191	0.955027645	20.56050955	1.017749883	20.28025478	1.044738318	20.07006369	0.925521437	20.69426752	0.924327917	20.52866242	1.050833858	20.49044586	0.966101597	20.41542817	0.979656779
21.26751592	0.896796192	21.11464968	0.821855116	21.27388535	0.911716171	20.82802548	0.939876565	21.08280255	0.916281712	21.1133758	0.897305151		21.2866242	0.860177308	21.10828025	1.064717845	21.10828025	0.948479393	21.3566879	1.012066267	21.07643312	1.04138523	20.86624204	0.921624733	21.49044586	0.918968115	21.32484076	1.047266888	21.2866242	0.960924764	21.21160651	0.975067838
22.06369427	0.889100146	21.91082803	0.81242373	22.07006369	0.908008999	21.62420382	0.935754038	21.87898089	0.9136617	21.90955414	0.891789723		22.08280255	0.854282972	21.9044586	1.062404326	21.9044586	0.941692212	22.15286624	1.005975271	21.87261146	1.037559058	21.66242038	0.917696821	22.2866242	0.913538946	22.12101911	1.043720339	22.08280255	0.955795229	22.00778485	0.97029613
22.85987261	0.881507635	22.70700637	0.802965416	22.86624204	0.904328251	22.42038217	0.931951183	22.67515924	0.91100426	22.70573248	0.886351349		22.87898089	0.848084775	22.70063694	1.059908911	22.70063694	0.934690359	22.94904459	0.999513139	22.66878981	1.033328696	22.45859873	0.913715779	23.08280255	0.908009373	22.91719745	1.04017659	22.87898089	0.950744693	22.8039632	0.965352479
23.65605096	0.874033979	23.50318471	0.793485087	23.66242038	0.900661428	23.21656051	0.928452734	23.47133758	0.908304575	23.50191083	0.880987561		23.67515924	0.841602278	23.49681529	1.057222765	23.49681529	0.927500367	23.74522293	0.992721877	23.46496815	1.028766828	23.25477707	0.909662143	23.87898089	0.902347684	23.7133758	1.036622142	23.67515924	0.945802474	23.60014154	0.96024984
24.4522293	0.866690374	24.29936306	0.783986607	24.45859873	0.896997911	24.01273885	0.925234193	24.26751592	0.905559102	24.29808917	0.875693637		24.47133758	0.834859928	24.29299363	1.054336077	24.29299363	0.920150511	24.54140127	0.985648781	24.2611465	1.02394647	24.05095541	0.905519008	24.67515924	0.89652342	24.50955414	1.033048508	24.47133758	0.940994602	24.39631989	0.955003034
25.24840764	0.859484272	25.0955414	0.774472814	25.25477707	0.893329193	24.8089172	0.922262594	25.06369427	0.902765187	25.09426752	0.870462812		25.26751592	0.827886244	25.08917197	1.051238897	25.08917197	0.912670266	25.33757962	0.978345755	25.05732484	1.018937725	24.84713376	0.901271996	25.47133758	0.890509363	25.30573248	1.029452828	25.26751592	0.936343047	25.19249823	0.949628458
26.04458599	0.852419795	25.89171975	0.764945563	26.05095541	0.889648999	25.60509554	0.919497734	25.85987261	0.899920613	25.89044586	0.865286541		26.06369427	0.820712842	25.88535032	1.047922082	25.88535032	0.905089738	26.13375796	0.970868472	25.85350318	1.013804909	25.6433121	0.896909115	26.26751592	0.884283451	26.10191083	1.025838189	26.06369427	0.931865116	25.98867657	0.944143768
26.84076433	0.845498129	26.68789809	0.755405791	26.84713376	0.885953289	26.40127389	0.916893824	26.65605096	0.897023084	26.6866242	0.860154824		26.85987261	0.813373365	26.68152866	1.044378296	26.68152866	0.89743911	26.92993631	0.963275382	26.64968153	1.008604187	26.43949045	0.892420552	27.06369427	0.877830508	26.89808917	1.022213621	26.85987261	0.927573016	26.78485492	0.93856756
27.63694268	0.838717903	27.48407643	0.745853607	27.6433121	0.882240139	27.19745223	0.914401411	27.4522293	0.894069699	27.48280255	0.855056552		27.65605096	0.805902408	27.47770701	1.040603005	27.47770701	0.889748102	27.72611465	0.955626654	27.44585987	1.003381778	27.23566879	0.887798405	27.85987261	0.871143669	27.69426752	1.018593743	27.65605096	0.923473593	27.58103326	0.93291904
28.43312102	0.832075521	28.28025478	0.736288414	28.43949045	0.878509515	27.99363057	0.911969408	28.24840764	0.891056436	28.27898089	0.849979859		28.4522293	0.798334509	28.27388535	1.036595372	28.27388535	0.882045459	28.52229299	0.94798306	28.24203822	0.998172767	28.03184713	0.883036414	28.65605096	0.864225374	28.49044586	1.014998067	28.4522293	0.919568227	28.37721161	0.927217694
29.22929936	0.825565447	29.07643312	0.72670908	29.23566879	0.874762926	28.78980892	0.909547065	29.04458599	0.887977686	29.07515924	0.844912441		29.24840764	0.790703278	29.07006369	1.032358986	29.07006369	0.874358503	29.31847134	0.940404867	29.03821656	0.993000518	28.82802548	0.878129704	29.4522293	0.857087845	29.2866242	1.011449973	29.24840764	0.91585288	29.17338995	0.92148295
30.02547771	0.819180426	29.87261146	0.717114144	30.03184713	0.871002978	29.58598726	0.907085714	29.84076433	0.88482585	29.87133758	0.839841823		30.04458599	0.783040718	29.86624204	1.027902359	29.86624204	0.866712746	30.11464968	0.93295078	29.8343949	0.987876649	29.62420382	0.873074576	30.24840764	0.849752989	30.08280255	1.007975405	30.04458599	0.912318285	29.96956829	0.915733834
30.82165605	0.812911645	30.66878981	0.707502067	30.82802548	0.867232843	30.38216561	0.904540175	30.63694268	0.881591028	30.66751592	0.834755551		30.84076433	0.775376766	30.66242038	1.023239131	30.66242038	0.859131595	30.91082803	0.925676941	30.63057325	0.982801509	30.42038217	0.867868378	31.04458599	0.842251716	30.87898089	1.004601356	30.84076433	0.908950268	30.76574664	0.909988629
31.61783439	0.806748831	31.46496815	0.697871525	31.62420382	0.863455663	31.17834395	0.90186974	31.43312102	0.878260801	31.46369427	0.829641312		31.63694268	0.767739047	31.45859873	1.018387972	31.45859873	0.851636165	31.70700637	0.918636037	31.42675159	0.97776511	31.21656051	0.86250947	31.84076433	0.8346227	31.67515924	1.001354253	31.63694268	0.905730209	31.56192498	0.904264551
32.41401274	0.800680306	32.2611465	0.688221741	32.42038217	0.859673937	31.97452229	0.899038728	32.22929936	0.874820151	32.25987261	0.824486972		32.43312102	0.760152848	32.25477707	1.013372167	32.25477707	0.844245201	32.50318471	0.911876504	32.22292994	0.972748441	32.01273885	0.856997293	32.63694268	0.82691068	32.47133758	0.998258358	32.43312102	0.902635633	32.35810333	0.898577458
33.21019108	0.794692996	33.05732484	0.678552827	33.21656051	0.855888939	32.77070064	0.896016624	33.02547771	0.871251498	33.05605096	0.819280577		33.22929936	0.75264126	33.05095541	1.008218931	33.05095541	0.836975138	33.29936306	0.905441842	33.01910828	0.967725099	32.8089172	0.851332556	33.43312102	0.819164416	33.26751592	0.995334306	33.22929936	0.899640966	33.15428167	0.892941613
34.00636943	0.788772426	33.85350318	0.66886615	34.01273885	0.852100211	33.56687898	0.892777881	33.82165605	0.8675349	33.8522293	0.814010314		34.02547771	0.745225451	33.84713376	1.002958496	33.84713376	0.829840269	34.0955414	0.89937004	33.81528662	0.962663203	33.60509554	0.845517514	34.22929936	0.81143445	34.06369427	0.9925979	34.02547771	0.896718443	33.95046001	0.88736953
34.80254777	0.782902708	34.64968153	0.659164672	34.8089172	0.848305207	34.36305732	0.889301445	34.61783439	0.86364841	34.64840764	0.808664488		34.82165605	0.737925033	34.6433121	0.997623046	34.6433121	0.822853042	34.89171975	0.893693105	34.61146497	0.957527528	34.40127389	0.839556324	35.02547771	0.803770818	34.85987261	0.99005926	34.82165605	0.893839186	34.74663836	0.881871927
35.59872611	0.777066553	35.44585987	0.649453268	35.60509554	0.844499112	35.15923567	0.885570115	35.41401274	0.859568605	35.44458599	0.803231531		35.61783439	0.730758456	35.43949045	0.992245575	35.43949045	0.816024423	35.68789809	0.888436681	35.40764331	0.952281822	35.19745223	0.83345546	35.82165605	0.796220875	35.65605096	0.987722372	35.61783439	0.890974453	35.5428167	0.876457791
36.39490446	0.771245327	36.24203822	0.639738971	36.40127389	0.840674883	35.95541401	0.881569813	36.21019108	0.855271304	36.24076433	0.797700059		36.41401274	0.723743406	36.23566879	0.986858739	36.23566879	0.809364336	36.48407643	0.883619768	36.20382166	0.946891271	35.99363057	0.82722413	36.61783439	0.788827343	36.4522293	0.98558507	36.41401274	0.888097046	36.33899505	0.871134568
37.1910828	0.765419159	37.03821656	0.630031144	37.19745223	0.836823507	36.75159236	0.877288841	37.00636943	0.850732444	37.03694268	0.792059019		37.21019108	0.716897141	37.03184713	0.981493784	37.03184713	0.802882104	37.28025478	0.879254524	37	0.941325048	36.78980892	0.820874679	37.41401274	0.781626687	37.24840764	0.983639414	37.21019108	0.885182836	37.13517339	0.865908469
37.98726115	0.759567129	37.8343949	0.620341547	37.99363057	0.832934466	37.5477707	0.872717192	37.80254777	0.845929134	37.83312102	0.786297894		38.00636943	0.710236762	37.82802548	0.976179589	37.82802548	0.796586883	38.07643312	0.875346161	37.79617834	0.935558904	37.58598726	0.814422938	38.21019108	0.774647869	38.04458599	0.981872409	38.00636943	0.882212357	37.93135173	0.860784875
38.78343949	0.753667529	38.63057325	0.610684279	38.78980892	0.828996354	38.34394904	0.867845965	38.59872611	0.840840821	38.62929936	0.78040699		38.80254777	0.703779368	38.62420382	0.970941879	38.62420382	0.790488022	38.87261146	0.871892949	38.59235669	0.929577715	38.38216561	0.807888494	39.00636943	0.767911525	38.84076433	0.980266987	38.80254777	0.879172371	38.72753008	0.855768812
39.57961783	0.747698204	39.42675159	0.601075601	39.58598726	0.824997594	39.14012739	0.862666909	39.39490446	0.835450548	39.42547771	0.774377771		39.59872611	0.697542098	39.42038217	0.965802613	39.42038217	0.784595344	39.66878981	0.868886321	39.38853503	0.923377882	39.17834395	0.801294872	39.80254777	0.761429535	39.63694268	0.97880315	39.59872611	0.87605731	39.52370842	0.850865458
40.37579618	0.741636972	40.22292994	0.591533632	40.38216561	0.820927176	39.93630573	0.857172136	40.1910828	0.829746208	40.22165605	0.768203225		40.39490446	0.691542041	40.21656051	0.960779581	40.21656051	0.778919309	40.46496815	0.866311118	40.18471338	0.916969479	39.97452229	0.794669615	40.59872611	0.755204989	40.43312102	0.977459171	40.39490446	0.872870436	40.31988677	0.846080638
41.17197452	0.735462101	41.01910828	0.582077942	41.17834395	0.816775363	40.73248408	0.851354	40.98726115	0.823721727	41.01783439	0.761878227		41.1910828	0.685796028	41.01273885	0.955886185	41.01273885	0.773471055	41.2611465	0.864145983	40.98089172	0.910377971	40.77070064	0.788044272	41.39490446	0.749232498	41.22929936	0.976212778	41.1910828	0.869624599	41.11606511	0.841421263
41.96815287	0.729152822	41.81528662	0.572729053	41.97452229	0.812534286	41.52866242	0.845205172	41.78343949	0.817378068	41.81401274	0.75539988		41.98726115	0.680320303	41.8089172	0.951131408	41.8089172	0.768262326	42.05732484	0.862363908	41.77707006	0.90364537	41.56687898	0.781454304	42.1910828	0.743498809	42.02547771	0.975042245	41.98726115	0.866342446	41.91224345	0.83689568
42.76433121	0.72268987	42.61146497	0.563507891	42.77070064	0.808198417	42.32484076	0.838718887	42.57961783	0.810723956	42.61019108	0.748767804		42.78343949	0.675130112	42.60509554	0.946519949	42.60509554	0.763305277	42.85350318	0.860932968	42.57324841	0.896830623	42.36305732	0.774938906	42.98726115	0.737983677	42.82165605	0.973927325	42.78343949	0.863055973	42.7084218	0.832513868
43.56050955	0.716056019	43.40764331	0.554435214	43.56687898	0.803764881	43.12101911	0.831889381	43.37579618	0.803776226	43.40636943	0.741984344		43.57961783	0.670239221	43.40127389	0.942052509	43.40127389	0.758612196	43.64968153	0.859817222	43.36942675	0.890009086	43.15923567	0.768540779	43.78343949	0.732660963	43.61783439	0.972850006	43.57961783	0.85980538	43.50460014	0.828287485
44.3566879	0.709236582	44.20382166	0.545531057	44.36305732	0.799233615	43.91719745	0.824712488	44.17197452	0.796559723	44.20254777	0.735054693		44.37579618	0.665659413	44.19745223	0.937726197	44.19745223	0.754195136	44.44585987	0.858977782	44.1656051	0.883270942	43.95541401	0.762305824	44.57961783	0.727499922	44.41401274	0.971795061	44.37579618	0.856637231	44.30077849	0.824229723
45.15286624	0.70221987	45	0.536814225	45.15923567	0.79460739	44.7133758	0.817186386	44.96815287	0.789106721	44.99872611	0.727986918		45.17197452	0.661400002	44.99363057	0.933535055	44.99363057	0.750065505	45.24203822	0.858374016	44.96178344	0.876718494	44.75159236	0.756282784	45.37579618	0.722466644	45.21019108	0.97075039	45.17197452	0.853602022	45.09695683	0.82035499
45.94904459	0.69499757	45.79617834	0.528301855	45.95541401	0.789891709	45.50955414	0.809312446	45.76433121	0.781455856	45.79490446	0.720791887		45.96815287	0.657467406	45.78980892	0.929470664	45.78980892	0.746233607	46.03821656	0.857964844	45.75796178	0.870462338	45.5477707	0.750522808	46.17197452	0.717525647	46.00636943	0.969707172	45.96815287	0.850751328	45.89313517	0.816678424
46.74522293	0.687565048	46.59235669	0.520009077	46.75159236	0.785094613	46.30573248	0.801096133	46.56050955	0.773650634	46.5910828	0.713483101		46.76433121	0.653864811	46.58598726	0.92552282	46.58598726	0.742708177	46.8343949	0.85771007	46.55414013	0.864616551	46.34394904	0.745078913	46.96815287	0.712641564	46.80254777	0.968659813	46.76433121	0.848134752	46.68931352	0.813215275
47.54140127	0.679921549	47.38853503	0.511948762	47.5477707	0.780226416	47.10191083	0.792547911	47.3566879	0.765737608	47.38726115	0.706076449		47.56050955	0.650591988	47.38216561	0.921680263	47.38216561	0.739495903	47.63057325	0.857571681	47.35031847	0.859293123	47.14012739	0.740005335	47.76433121	0.707780927	47.59872611	0.967605739	47.56050955	0.845796947	47.48549186	0.809980212
48.33757962	0.672070297	48.18471338	0.504131379	48.34394904	0.775299388	47.89808917	0.783684048	48.15286624	0.75776436	48.18343949	0.698589894		48.3566879	0.647645262	48.17834395	0.917931431	48.17834395	0.736600977	48.42675159	0.857515039	48.14649682	0.854596008	47.93630573	0.735356724	48.56050955	0.702913982	48.39490446	0.966545038	48.3566879	0.843774951	48.28167021	0.806986601
49.13375796	0.664018495	48.98089172	0.496564946	49.14012739	0.770327408	48.69426752	0.774527257	48.94904459	0.749777434	48.97961783	0.691043108		49.15286624	0.645017657	48.97452229	0.914265222	48.97452229	0.734024675	49.22292994	0.857509894	48.94267516	0.850615228	48.73248408	0.73118717	49.3566879	0.698016471	49.1910828	0.965479975	49.15286624	0.842096061	49.07784855	0.804245817
49.92993631	0.655777224	49.77707006	0.489255049	49.93630573	0.765325575	49.49044586	0.765107083	49.74522293	0.741820376	49.77579618	0.683457062		49.94904459	0.64269923	49.77070064	0.910671736	49.77070064	0.731765004	50.01910828	0.857531161	49.7388535	0.847421542	49.52866242	0.727549023	50.15286624	0.693071325	49.98726115	0.964414413	49.94904459	0.840776406	49.87402689	0.801766649
50.72611465	0.647361251	50.57324841	0.482204938	50.73248408	0.760309808	50.2866242	0.755459953	50.54140127	0.733932013	50.57197452	0.675853593		50.74522293	0.640677554	50.56687898	0.907142955	50.56687898	0.729816424	50.81528662	0.85755941	50.53503185	0.845062136	50.32484076	0.724491522	50.94904459	0.688070141	50.78343949	0.963353162	50.74522293	0.839820274	50.67020524	0.799554842
51.52229299	0.638788752	51.36942675	0.475415662	51.52866242	0.755296409	51.08280255	0.74562884	51.33757962	0.726145074	51.36815287	0.668254947		51.54140127	0.638938339	51.36305732	0.903673345	51.36305732	0.728169696	51.61146497	0.857581053	51.33121019	0.843557748	51.12101911	0.722059225	51.74522293	0.683014336	51.57961783	0.962301292	51.54140127	0.83922021	51.46638358	0.797612805
52.31847134	0.630080967	52.1656051	0.46888624	52.32484076	0.750301602	51.87898089	0.73566252	52.13375796	0.718485221	52.16433121	0.66068331		52.33757962	0.637466143	52.15923567	0.900260328	52.15923567	0.726811862	52.40764331	0.857588223	52.12738854	0.842901456	51.91719745	0.720290297	52.54140127	0.677915871	52.37579618	0.961263431	52.33757962	0.838957816	52.26256192	0.795939492
53.11464968	0.621261794	52.96178344	0.462613837	53.12101911	0.745341041	52.67515924	0.72561444	52.92993631	0.710970508	52.96050955	0.653160324		53.13375796	0.636245127	52.95541401	0.896904585	52.95541401	0.725726417	53.20382166	0.857578364	52.92356688	0.84305923	52.7133758	0.719214721	53.33757962	0.672797413	53.17197452	0.960243097	53.13375796	0.839005127	53.05874027	0.794530453
53.91082803	0.612357334	53.75796178	0.456593952	53.91719745	0.74042929	53.47133758	0.715541248	53.72611465	0.703611256	53.7566879	0.645706616		53.92993631	0.635259791	53.75159236	0.893610169	53.75159236	0.724893678	54	0.85755359	53.71974522	0.843972117	53.50955414	0.718852547	54.13375796	0.667691871	53.96815287	0.959242098	53.92993631	0.839326448	53.85491861	0.793378034
54.70700637	0.6033954	54.55414013	0.450820589	54.7133758	0.735579276	54.26751592	0.705501078	54.52229299	0.696410313	54.55286624	0.638341331		54.72611465	0.634495662	54.5477707	0.890384387	54.5477707	0.724291374	54.79617834	0.857519839	54.51592357	0.845559814	54.30573248	0.719212308	54.92993631	0.66264125	54.76433121	0.958260022	54.72611465	0.8398805	54.65109696	0.792471684
55.50318471	0.594405	55.35031847	0.445286413	55.50955414	0.730801735	55.06369427	0.695551725	55.31847134	0.689363617	55.34904459	0.631081698		55.52229299	0.633939865	55.34394904	0.88723745	55.34394904	0.72389547	55.59235669	0.857485913	55.31210191	0.847725247	55.10191083	0.720289768	55.72611465	0.657694857	55.56050955	0.957293878	55.52229299	0.840622759	55.4472753	0.791798356
56.29936306	0.585415802	56.14649682	0.439982887	56.30573248	0.726104675	55.85987261	0.685748821	56.11464968	0.682461019	56.14522293	0.623942641		56.31847134	0.633581561	56.14012739	0.884181891	56.14012739	0.723681184	56.38853503	0.857462435	56.10828025	0.850359728	55.89808917	0.722067161	56.52229299	0.652906934	56.3566879	0.956337897	56.31847134	0.841507883	56.24345364	0.791342964
57.0955414	0.576457592	56.94267516	0.434900386	57.10191083	0.721492871	56.65605096	0.676144144	56.91082803	0.675687277	56.94140127	0.616936454		57.11464968	0.633412217	56.93630573	0.881231782	56.93630573	0.723624169	57.18471338	0.857460809	56.9044586	0.853348298	56.69426752	0.724513084	57.31847134	0.648333877	57.15286624	0.955383532	57.11464968	0.842492146	57.03963199	0.791088879
57.89171975	0.567559721	57.7388535	0.430028287	57.89808917	0.716967455	57.4522293	0.66678417	57.70700637	0.669023179	57.73757962	0.610072562		57.91082803	0.633425705	57.73248408	0.878401804	57.73248408	0.723701771	57.98089172	0.857492205	57.70063694	0.856574875	57.49044586	0.727583134	58.11464968	0.644031221	57.94904459	0.954419668	57.91082803	0.843535815	57.83581033	0.791018466
58.68789809	0.558750565	58.53503185	0.425355049	58.69426752	0.712525625	58.24840764	0.65770894	58.50318471	0.662446724	58.53375796	0.603357381		58.70700637	0.633618234	58.52866242	0.875706223	58.52866242	0.723894284	58.77707006	0.857566634	58.49681529	0.859926953	58.2866242	0.731221344	58.91082803	0.640050637	58.74522293	0.953433032	58.70700637	0.844605419	58.63198868	0.79111364
59.48407643	0.55005699	59.33121019	0.420868277	59.49044586	0.708160519	59.04458599	0.648951265	59.29936306	0.655934347	59.32993631	0.59679428		59.50318471	0.633988124	59.32484076	0.873157876	59.32484076	0.724186065	59.57324841	0.85769211	59.29299363	0.863299661	59.08280255	0.735362383	59.70700637	0.636437152	59.54140127	0.95240881	59.50318471	0.845675859	59.42816702	0.791356449
60.28025478	0.541503839	60.12738854	0.416554788	60.2866242	0.703861308	59.84076433	0.640536298	60.0955414	0.649462125	60.12611465	0.590383671		60.29936306	0.634535453	60.12101911	0.870767212	60.12101911	0.72456643	60.36942675	0.857873961	60.08917197	0.866599085	59.87898089	0.739934394	60.50318471	0.633226792	60.33757962	0.951331421	60.29936306	0.84673229	60.22434536	0.791729671
61.07643312	0.533113444	60.92356688	0.412400687	61.08280255	0.699613508	60.63694268	0.632481417	60.89171975	0.643006978	60.92229299	0.584123207		61.0955414	0.635261601	60.91719745	0.868541499	60.91719745	0.725030209	61.1656051	0.858114256	60.88535032	0.869744842	60.67515924	0.744862267	61.29936306	0.630444792	61.13375796	0.950185406	61.0955414	0.847771699	61.02052371	0.792217397
61.87261146	0.524905187	61.71974522	0.408391465	61.87898089	0.695399532	61.43312102	0.624796391	61.68789809	0.636547819	61.71847134	0.578008079		61.89171975	0.63616874	61.7133758	0.86648422	61.7133758	0.725577912	61.96178344	0.858411401	61.68152866	0.872671916	61.47133758	0.750071094	62.0955414	0.628104458	61.92993631	0.948956382	61.89171975	0.84880407	61.81670205	0.792805577
62.66878981	0.516895114	62.51592357	0.404512119	62.67515924	0.691199467	62.22929936	0.617483769	62.48407643	0.630066649	62.51464968	0.572031424		62.68789809	0.637259286	62.50955414	0.864594704	62.50955414	0.72621546	62.75796178	0.85875987	62.47770701	0.875331821	62.26751592	0.755489509	62.89171975	0.626206699	62.72611465	0.947631977	62.68789809	0.849853028	62.6128804	0.793482484
63.46496815	0.50909562	63.31210191	0.400747311	63.47133758	0.686992007	63.02547771	0.610539413	63.28025478	0.623549565	63.31082803	0.566184783		63.48407643	0.638535363	63.30573248	0.862867989	63.30573248	0.726953531	63.55414013	0.859150112	63.27388535	0.877693155	63.06369427	0.761052644	63.68789809	0.624740167	63.52229299	0.946202687	63.48407643	0.850955802	63.40905874	0.79423905
64.2611465	0.501515234	64.10828025	0.397081574	64.26751592	0.682755508	63.82165605	0.603953138	64.07643312	0.616987663	64.10700637	0.560458624		64.28025478	0.639998303	64.10191083	0.861294912	64.10191083	0.72780654	64.35031847	0.859568609	64.07006369	0.879741613	63.85987261	0.766704469	64.48407643	0.623681947	64.31847134	0.944662589	64.28025478	0.8521624	64.20523708	0.795069042
65.05732484	0.494158495	64.9044586	0.393499536	65.06369427	0.678469058	64.61783439	0.597709415	64.87261146	0.610377792	64.90318471	0.554842859		65.07643312	0.641648203	64.89808917	0.859862363	64.89808917	0.728791376	65.14649682	0.859998113	64.86624204	0.881479509	64.65605096	0.772399359	65.28025478	0.622998647	65.11464968	0.943009841	65.07643312	0.853533891	65.00141543	0.795969034
65.85350318	0.48702596	65.70063694	0.389986187	65.85987261	0.67411348	65.41401274	0.591788074	65.66878981	0.603723116	65.69936306	0.549327363		65.87261146	0.64348356	65.69426752	0.858553681	65.69426752	0.729925979	65.94267516	0.860418049	65.66242038	0.882924856	65.4522293	0.77810282	66.07643312	0.622647792	65.91082803	0.941246959	65.87261146	0.855139751	65.79759377	0.796938161
66.64968153	0.480114331	66.49681529	0.386527144	66.65605096	0.669672196	66.21019108	0.586165034	66.46496815	0.597033445	66.4955414	0.54390243		66.66878981	0.645501	66.49044586	0.857349123	66.49044586	0.731227864	66.7388535	0.860805108	66.45859873	0.88411002	66.24840764	0.783791377	66.87261146	0.622579391	66.70700637	0.939380815	66.66878981	0.857054328	66.59377212	0.797977669
67.44585987	0.473416709	67.29299363	0.383108916	67.4522293	0.665131871	67.00636943	0.580813	67.2611465	0.590325272	67.29171975	0.538559154		67.46496815	0.647695087	67.2866242	0.856226365	67.2866242	0.732712694	67.53503185	0.861134011	67.25477707	0.885079971	67.04458599	0.78945173	67.66878981	0.622737588	67.50318471	0.937422404	67.46496815	0.85935258	67.38995046	0.79909027
68.24203822	0.466922962	68.08917197	0.379719132	68.24840764	0.660482808	67.80254777	0.575702176	68.05732484	0.583621492	68.08789809	0.533289714		68.2611465	0.650058248	68.08280255	0.855161	68.08280255	0.734392961	68.33121019	0.86137845	68.05095541	0.885890134	67.84076433	0.795079311	68.46496815	0.623062319	68.29936306	0.935386363	68.2611465	0.862105363	68.1861288	0.80027935
69.03821656	0.4606202	68.88535032	0.376346721	69.04458599	0.65571907	68.59872611	0.570800962	68.85350318	0.576950766	68.88407643	0.528087544		69.05732484	0.652580768	68.87898089	0.854127001	68.87898089	0.736276843	69.12738854	0.861512179	68.84713376	0.886603859	68.63694268	0.800676406	69.2611465	0.623490935	69.0955414	0.933290316	69.05732484	0.865374627	68.98230715	0.801548104
69.8343949	0.454493321	69.68152866	0.372982021	69.84076433	0.650838348	69.39490446	0.566076685	69.64968153	0.570346537	69.68025478	0.522947382		69.85350318	0.655250887	69.67515924	0.853097138	69.67515924	0.738367241	69.92356688	0.861510232	69.6433121	0.887289532	69.43312102	0.80625003	70.05732484	0.623959754	69.89171975	0.931154068	69.85350318	0.869208958	69.77848549	0.802898649
70.63057325	0.44852561	70.47770701	0.369616809	70.63694268	0.64584161	70.1910828	0.561496344	70.44585987	0.563845709	70.47643312	0.517865216		70.64968153	0.658054965	70.47133758	0.852043359	70.47133758	0.740661031	70.71974522	0.861350217	70.43949045	0.888017386	70.22929936	0.811809713	70.85350318	0.624405558	70.68789809	0.928998725	70.64968153	0.873639868	70.57466384	0.804331202
71.42675159	0.442699355	71.27388535	0.366244246	71.43312102	0.640732569	70.98726115	0.557027411	71.24203822	0.557487068	71.27261146	0.51283813		71.44585987	0.660977725	71.26751592	0.85093713	71.26751592	0.743148513	71.51592357	0.861013619	71.23566879	0.888856094	71.02547771	0.817365335	71.64968153	0.624767015	71.48407643	0.926845787	71.44585987	0.878679214	71.37084218	0.805843381
72.22292994	0.436996444	72.07006369	0.362858746	72.22929936	0.635517035	71.78343949	0.552638662	72.03821656	0.551309521	72.06878981	0.507864082		72.24203822	0.664002557	72.06369427	0.849749759	72.06369427	0.745813063	72.31210191	0.860487029	72.03184713	0.889869282	71.82165605	0.822925121	72.44585987	0.624986058	72.28025478	0.924716261	72.24203822	0.884317947	72.16702052	0.807429675
73.01910828	0.431398928	72.86624204	0.359455776	73.02547771	0.630202211	72.57961783	0.54830107	72.8343949	0.54535027	72.86496815	0.502941651		73.03821656	0.667111875	72.85987261	0.848452736	72.85987261	0.748630988	73.10828025	0.85976321	72.82802548	0.89111214	72.61783439	0.828493876	73.24203822	0.625009206	73.07643312	0.922629841	73.03821656	0.890526279	72.96319887	0.809081128
73.81528662	0.425889502	73.66242038	0.356031605	73.82165605	0.624795969	73.37579618	0.543988701	73.63057325	0.539643049	73.6611465	0.498069765		73.8343949	0.670287527	73.65605096	0.847018094	73.65605096	0.751571581	73.9044586	0.858841904	73.62420382	0.892628319	73.41401274	0.834071514	74.03821656	0.624788856	73.87261146	0.920604188	73.8343949	0.897255159	73.75937721	0.810785238
74.61146497	0.420451921	74.45859873	0.352583021	74.61783439	0.619306167	74.17197452	0.539679627	74.42675159	0.534216553	74.45732484	0.493247458		74.63057325	0.673511246	74.4522293	0.845418834	74.4522293	0.754597397	74.70063694	0.857730274	74.42038217	0.894447372	74.21019108	0.839651907	74.8343949	0.624284503	74.66878981	0.918654326	74.63057325	0.904438837	74.55555556	0.812526077
75.40764331	0.415071305	75.25477707	0.349107033	75.41401274	0.613740036	74.96815287	0.535356771	75.22292994	0.529093168	75.25350318	0.488473663		75.42675159	0.676765122	75.24840764	0.843629414	75.24840764	0.757664771	75.49681529	0.856442924	75.21656051	0.89658294	75.00636943	0.84522208	75.63057325	0.623463888	75.46496815	0.916792174	75.42675159	0.911998163	75.3517339	0.814284608
76.20382166	0.40973436	76.05095541	0.345600578	76.21019108	0.608103654	75.76433121	0.531008652	76.01910828	0.524288082	76.04968153	0.483747065		76.22292994	0.680032095	76.04458599	0.841626322	76.04458599	0.760724602	76.29299363	0.855001441	76.01273885	0.89903187	75.80254777	0.850761753	76.42675159	0.622304011	76.2611465	0.915026219	76.22292994	0.919844298	76.14791224	0.816039179
77	0.404429503	76.84713376	0.342060243	77.00636943	0.602401545	76.56050955	0.526629953	76.81528662	0.519808825	76.84585987	0.479066014		77.01910828	0.683296454	76.84076433	0.83938873	76.84076433	0.763723449	77.08917197	0.853433455	76.8089172	0.9017744	76.59872611	0.856243244	77.22292994	0.620791968	77.05732484	0.91336132	77.01910828	0.927882464	76.94409059	0.817766165
77.79617834	0.399146904	77.6433121	0.338482026	77.80254777	0.596636389	77.3566879	0.522221846	77.61146497	0.515655245	77.64203822	0.474428482		77.81528662	0.686544294	77.63694268	0.836899211	77.63694268	0.766604934	77.88535032	0.851771257	77.60509554	0.904775414	77.39490446	0.861631723	78.01910828	0.618925537	77.85350318	0.911798658	77.81528662	0.936015494	77.74026893	0.819440725
78.59235669	0.393878458	78.43949045	0.33486113	78.59872611	0.590808884	78.15286624	0.517792011	78.40764331	0.511819878	78.43821656	0.469832072		78.61146497	0.689763946	78.43312102	0.83414448	78.43312102	0.769311491	78.68152866	0.85005006	78.40127389	0.907986711	78.1910828	0.866885837	78.81528662	0.61671344	78.64968153	0.910335813	78.61146497	0.94414696	78.53644728	0.821037637
79.38853503	0.388617702	79.23566879	0.331191817	79.39490446	0.584917732	78.94904459	0.51335431	79.20382166	0.508288652	79.2343949	0.465274042		79.40764331	0.692946318	79.22929936	0.831116136	79.22929936	0.771786421	79.47770701	0.848306017	79.19745223	0.911350086	78.98726115	0.871958696	79.61146497	0.614175232	79.44585987	0.908966972	79.40764331	0.952183793	79.33262562	0.822532186
80.18471338	0.383359695	80.03184713	0.327467316	80.1910828	0.578959773	79.74522293	0.508928097	80	0.505041849	80.03057325	0.460751346		80.20382166	0.696085134	80.02547771	0.827811313	80.02547771	0.773976208	80.27388535	0.846574136	79.99363057	0.914800984	79.78343949	0.87679922	80.40764331	0.611340741	80.24203822	0.907683258	80.20382166	0.960038366	80.12880396	0.82390104
80.98089172	0.378100873	80.82802548	0.323679804	80.98726115	0.572930259	80.54140127	0.504537184	80.79617834	0.50205522	80.82675159	0.456260668		81	0.699177045	80.82165605	0.824233207	80.82165605	0.775833	81.07006369	0.844886249	80.78980892	0.91827239	80.57961783	0.881353835	81.20382166	0.60824906	81.03821656	0.906473179	81	0.967630054	80.92498231	0.825123113
81.77707006	0.372838892	81.62420382	0.31982046	81.78343949	0.566823262	81.33757962	0.500208511	81.59235669	0.499301182	81.62292994	0.451798461		81.79617834	0.702221595	81.61783439	0.820391375	81.61783439	0.77731711	81.86624204	0.843269156	81.58598726	0.921698657	81.37579618	0.885568481	82	0.604947077	81.8343949	0.905323184	81.79617834	0.974886363	81.72116065	0.826180333
82.57324841	0.367572486	82.42038217	0.3158796	82.57961783	0.560632208	82.13375796	0.495970615	82.38853503	0.496749999	82.41910828	0.447360981		82.59235669	0.705221022	82.41401274	0.816301778	82.41401274	0.778399368	82.66242038	0.841743077	82.38216561	0.925018962	82.17197452	0.889390888	82.79617834	0.601487596	82.63057325	0.904218325	82.59235669	0.981743685	82.517339	0.8270583
83.36942675	0.362301332	83.21656051	0.311846911	83.37579618	0.554350516	82.92993631	0.491852	83.18471338	0.494370916	83.21528662	0.442944335		83.38853503	0.708179912	83.21019108	0.81198649	83.21019108	0.779063118	83.45859873	0.840320472	83.17834395	0.928180156	82.96815287	0.892773017	83.59235669	0.597927134	83.42675159	0.903143002	83.38853503	0.988147799	83.31351734	0.827746789
84.1656051	0.35702595	84.01273885	0.307711772	84.17197452	0.547972319	83.72611465	0.487879535	83.98089172	0.492133166	84.01146497	0.438544549		84.18471338	0.711104713	84.00636943	0.807473076	84.00636943	0.779305664	84.25477707	0.839005284	83.97452229	0.931138868	83.76433121	0.895673572	84.38853503	0.594323497	84.22292994	0.902081774	84.18471338	0.994054159	84.10969568	0.828240067
84.96178344	0.351747629	84.8089172	0.303463669	84.96815287	0.541493231	84.52229299	0.484076983	84.77707006	0.490006853	84.80764331	0.434157673		84.98089172	0.714003146	84.80254777	0.802793633	84.80254777	0.779138979	85.05095541	0.837792602	84.77070064	0.933862772	84.56050955	0.898060409	85.18471338	0.590733294	85.01910828	0.901020204	84.98089172	0.999428069	84.90587403	0.828537012
85.75796178	0.346468397	85.60509554	0.299092701	85.76433121	0.534911098	85.31847134	0.480463775	85.57324841	0.487963683	85.60382166	0.429779931		85.77707006	0.716883542	85.59872611	0.797983547	85.59872611	0.778589581	85.84713376	0.836668723	85.56687898	0.936331044	85.3566879	0.89991269	85.98089172	0.587209529	85.81528662	0.899945693	85.77707006	1.004244753	85.70205237	0.828641011
86.55414013	0.341191023	86.40127389	0.294590157	86.56050955	0.528226703	86.11464968	0.477054075	86.36942675	0.485977544	86.4	0.4254079		86.57324841	0.719754166	86.39490446	0.793080034	86.39490446	0.777697505	86.6433121	0.835611559	86.36305732	0.938534057	86.15286624	0.901222592	86.77707006	0.583799426	86.61146497	0.898848268	86.57324841	1.008489358	86.49823071	0.828559663
87.35031847	0.335919062	87.19745223	0.289949137	87.3566879	0.521444334	86.91082803	0.473856196	87.1656051	0.484024945	87.19617834	0.421038735		87.36942675	0.722622556	87.1910828	0.788120549	87.1910828	0.77651444	87.43949045	0.83459135	87.15923567	0.940472447	86.94904459	0.901996393	87.57324841	0.580542617	87.40764331	0.897721254	87.36942675	1.012156864	87.29440906	0.828304275
88.14649682	0.33065692	87.99363057	0.285165182	88.15286624	0.514572175	87.70700637	0.470872336	87.96178344	0.482085316	87.99235669	0.416670386		88.1656051	0.725494929	87.98726115	0.783141185	87.98726115	0.775101155	88.23566879	0.833571605	87.95541401	0.942155662	87.74522293	0.90225481	88.36942675	0.5774698	88.20382166	0.896561788	88.1656051	1.015251901	88.0905874	0.827889204
88.94267516	0.325409941	88.78980892	0.28023687	88.94904459	0.507622466	88.50318471	0.468098634	88.75796178	0.480141186	88.78853503	0.412301819		88.96178344	0.728375675	88.78343949	0.77817515	88.78343949	0.773524416	89.03184713	0.832510238	88.75159236	0.94360015	88.54140127	0.902032489	89.1656051	0.574601926	89	0.895371123	88.96178344	1.017788412	88.88676575	0.827331064
89.7388535	0.320184492	89.58598726	0.275166308	89.74522293	0.500611382	89.29936306	0.465525483	89.55414013	0.478178246	89.58471338	0.407933182		89.75796178	0.731266969	89.57961783	0.773251422	89.57961783	0.771853643	89.82802548	0.831360848	89.5477707	0.944827311	89.33757962	0.901376653	89.96178344	0.571949946	89.79617834	0.894154674	89.75796178	1.01978912	89.68294409	0.826647843
90.53503185	0.314988033	90.38216561	0.269959482	90.54140127	0.493558637	90.0955414	0.463138041	90.35031847	0.476185313	90.38089172	0.403565901		90.55414013	0.734168505	90.37579618	0.768393648	90.37579618	0.770157558	90.62420382	0.830074117	90.34394904	0.945861318	90.13375796	0.900344961	90.75796178	0.569515086	90.59235669	0.892921803	90.55414013	1.021284758	90.47912243	0.825857973
91.33121019	0.309829146	91.17834395	0.264626399	91.33757962	0.486486807	90.89171975	0.46091689	91.14649682	0.474154189	91.17707006	0.399202686		91.35031847	0.737077344	91.17197452	0.763619327	91.17197452	0.768501065	91.42038217	0.828599311	91.14012739	0.946726934	90.92993631	0.899002745	91.55414013	0.567289602	91.38853503	0.891685327	91.35031847	1.022313009	91.27530078	0.824979407
92.12738854	0.304717511	91.97452229	0.259180981	92.13375796	0.479420435	91.68789809	0.458838777	91.94267516	0.47207945	91.97324841	0.394847431		92.14649682	0.739987884	91.96815287	0.758939305	91.96815287	0.766942533	92.21656051	0.826885878	91.93630573	0.947447371	91.72611465	0.897419825	92.35031847	0.565257946	92.18471338	0.890460789	92.14649682	1.022917151	92.07147912	0.824028742
92.92356688	0.299663802	92.77070064	0.253640705	92.92993631	0.472384956	92.48407643	0.456877397	92.7388535	0.469958136	92.76942675	0.390504999		92.94267516	0.74289192	92.76433121	0.75435758	92.76433121	0.765531629	93.01273885	0.824885135	92.73248408	0.948042298	92.52229299	0.895667146	93.14649682	0.563398221	92.98089172	0.889265535	92.94267516	1.023144411	92.86765747	0.823020431
93.71974522	0.294679501	93.56687898	0.248025978	93.72611465	0.465405551	93.28025478	0.45500419	93.53503185	0.467789386	93.5656051	0.386180921		93.7388535	0.745778793	93.56050955	0.749871384	93.56050955	0.764307751	93.8089172	0.822552039	93.52866242	0.948526033	93.31847134	0.893813515	93.94267516	0.561683847	93.77707006	0.888117657	93.7388535	1.023044064	93.66383581	0.82196612
94.51592357	0.289776621	94.36305732	0.242359305	94.52229299	0.458505994	94.07643312	0.453189124	94.33121019	0.465574016	94.36178344	0.381881012		94.53503185	0.748635622	94.3566879	0.74547153	94.3566879	0.763299072	94.60509554	0.819847022	94.32484076	0.948905993	94.11464968	0.891922639	94.7388535	0.56008532	94.57324841	0.887034886	94.53503185	1.022665375	94.46001415	0.820874162
95.31210191	0.284967348	95.15923567	0.236664287	95.31847134	0.451707588	94.87261146	0.451401453	95.12738854	0.463314058	95.15796178	0.377610947		95.33121019	0.751447592	95.15286624	0.741142977	95.15286624	0.762522162	95.40127389	0.816737866	95.12101911	0.949181466	94.91082803	0.890050684	95.53503185	0.558571978	95.36942675	0.886033504	95.33121019	1.022055485	95.2561925	0.819749301
96.10828025	0.280263617	95.95541401	0.230964558	96.11464968	0.445028248	95.66878981	0.449610458	95.92356688	0.461012285	95.95414013	0.373375833		96.12738854	0.754198323	95.94904459	0.736865599	95.94904459	0.761982111	96.19745223	0.813201548	95.91719745	0.949342765	95.70700637	0.888244446	96.33121019	0.557113684	96.1656051	0.885127342	96.12738854	1.021257383	96.05237084	0.818592578
96.9044586	0.275676654	96.75159236	0.225282724	96.91082803	0.438481798	96.46496815	0.447786162	96.71974522	0.458671749	96.75031847	0.369179817		96.92356688	0.756870295	96.74522293	0.73261511	96.74522293	0.761673085	96.99363057	0.80922599	96.7133758	0.949370832	96.50318471	0.886540228	97.12738854	0.555682383	96.96178344	0.884326917	96.92356688	1.02030812	96.84854919	0.81740144
97.70063694	0.271216505	97.5477707	0.2196394	97.70700637	0.432077484	97.2611465	0.44590002	97.51592357	0.456295364	97.54649682	0.365025754		97.71974522	0.759445359	97.54140127	0.728364149	97.54140127	0.761579223	97.78980892	0.804811592	97.50955414	0.949237365	97.29936306	0.884963381	97.92356688	0.554253446	97.75796178	0.883638752	97.71974522	1.019237387	97.64472753	0.816170073
98.49681529	0.266891603	98.34394904	0.214052412	98.50318471	0.425819727	98.05732484	0.443925598	98.31210191	0.453885549	98.34267516	0.360914978		98.51592357	0.76190533	98.33757962	0.724083487	98.33757962	0.761675793	98.58598726	0.799972421	98.30573248	0.948905528	98.0955414	0.883528491	98.71974522	0.552806804	98.55414013	0.883064885	98.51592357	1.018066572	98.44090587	0.814889924
99.29299363	0.262708385	99.14012739	0.208536221	99.29936306	0.419708089	98.85350318	0.441839212	99.10828025	0.451443974	99.1388535	0.356847176		99.31210191	0.764232671	99.13375796	0.719743355	99.13375796	0.761930564	99.38216561	0.794736927	99.10191083	0.948331274	98.89171975	0.882240094	99.51592357	0.551327812	99.35031847	0.882602578	99.31210191	1.016808372	99.23708422	0.813550405
100.089172	0.258671005	99.93630573	0.203101566	100.0955414	0.413737428	99.64968153	0.439620542	99.9044586	0.448971408	99.93503185	0.35282039		100.1082803	0.766411256	99.92993631	0.715314879	99.92993631	0.762305311	100.1783439	0.789148026	99.89808917	0.947465298	99.68789809	0.881093824	100.3121019	0.549807853	100.1464968	0.882244216	100.1082803	1.015466962	100.0332626	0.812139736
100.8853503	0.254781136	100.7324841	0.197755361	100.8917197	0.40789822	100.4458599	0.437253173	100.7006369	0.446467685	100.7312102	0.348831115		100.9044586	0.768427217	100.7261146	0.710771583	100.7261146	0.762757443	100.9745223	0.783262442	100.6942675	0.946255586	100.4840764	0.880077887	101.1082803	0.548244663	100.9426752	0.881977381	100.9044586	1.014038694	100.8294409	0.810645878
101.6815287	0.251037889	101.5286624	0.192500785	101.6878981	0.402176983	101.2420382	0.434725053	101.4968153	0.443931781	101.5273885	0.344874498		101.7006369	0.770269834	101.522293	0.706090941	101.522293	0.763241703	101.7707006	0.777149239	101.4904459	0.944650449	101.2802548	0.879174723	101.9044586	0.546642381	101.7388535	0.881785089	101.7006369	1.012513252	101.6256192	0.809057512
102.477707	0.247437827	102.3248408	0.187337562	102.4840764	0.39655681	102.0382166	0.432028831	102.2929936	0.441361988	102.3235669	0.340944604		102.4968153	0.771932414	102.3184713	0.701255909	102.3184713	0.76371192	102.566879	0.770887525	102.2866242	0.942601906	102.0764331	0.87836279	102.7006369	0.545011331	102.5350318	0.881646167	102.4968153	1.010875142	102.4217976	0.807365012
103.2738854	0.243975067	103.1210191	0.182262373	103.2802548	0.391017946	102.8343949	0.429162031	103.089172	0.438756154	103.1197452	0.337034714		103.2929936	0.773413118	103.1146497	0.696256378	103.1146497	0.764122777	103.3630573	0.764563408	103.0828025	0.940069192	102.8726115	0.877618357	103.4968153	0.543367542	103.3312102	0.881535779	103.2929936	1.009105413	103.2179759	0.805561329
104.0700637	0.240641453	103.9171975	0.177269346	104.0764331	0.385538415	103.6305732	0.426127046	103.8853503	0.436111971	103.9159236	0.333137646		104.089172	0.77471562	103.910828	0.691090441	103.910828	0.764431567	104.1592357	0.758266351	103.8789809	0.937022128	103.6687898	0.876917248	104.2929936	0.541732023	104.1273885	0.881426081	104.089172	1.007183459	104.0141543	0.803642769
104.866242	0.237426772	104.7133758	0.172350612	104.8726115	0.380094677	104.4267516	0.422930905	104.6815287	0.433427269	104.7121019	0.329246047		104.8853503	0.775849545	104.7070064	0.68576538	104.7070064	0.764599885	104.955414	0.75208516	104.6751592	0.933444079	104.4649682	0.876236468	105.089172	0.540129809	104.9235669	0.881287034	104.8853503	1.0050888	104.8103326	0.801609573
105.6624204	0.234319009	105.5095541	0.167496867	105.6687898	0.374662298	105.2229299	0.419584832	105.477707	0.430700286	105.5082803	0.325352659		105.6815287	0.776830579	105.5031847	0.680298247	105.5031847	0.764595194	105.7515924	0.746103899	105.4713376	0.929334226	105.2611465	0.875555652	105.8853503	0.538588804	105.7197452	0.881087354	105.6815287	1.002802751	105.606511	0.799466301
106.4585987	0.2313046	106.3057325	0.16269793	106.4649682	0.369216653	106.0191083	0.41610358	106.2738854	0.427929903	106.3044586	0.321450533		106.477707	0.777680206	106.2993631	0.674715947	106.2993631	0.764392206	106.5477707	0.740398032	106.2675159	0.924708915	106.0573248	0.874858301	106.6815287	0.53713845	106.5159236	0.880795636	106.477707	1.000309884	106.4026893	0.797221953
107.2547771	0.228368692	107.1019108	0.157943271	107.2611465	0.363733629	106.8152866	0.412504581	107.0700637	0.425115803	107.1006369	0.317533195		107.2738854	0.778425036	107.0955414	0.669054728	107.0955414	0.763973981	107.343949	0.735031093	107.0636943	0.919601958	106.8535032	0.874132731	107.477707	0.535808263	107.3121019	0.88038162	107.2738854	0.99759925	107.1988677	0.794889851
108.0509554	0.225495397	107.8980892	0.15322251	108.0573248	0.358190357	107.611465	0.408806963	107.866242	0.422258569	107.8968153	0.313594759		108.0700637	0.779095763	107.8917197	0.66335905	107.8917197	0.763332695	108.1401274	0.730052128	107.8598726	0.914063816	107.6496815	0.873372711	108.2738854	0.534626282	108.1082803	0.879817614	108.0700637	0.99466531	107.995046	0.792487263
108.8471338	0.222668034	108.6942675	0.148525871	108.8535032	0.352565945	108.4076433	0.405030483	108.6624204	0.419359692	108.6929936	0.309630005		108.866242	0.779725809	108.6878981	0.657679829	108.6878981	0.76246997	108.9363057	0.725494077	108.656051	0.908159746	108.4458599	0.872577738	109.0700637	0.533617497	108.9044586	0.879080003	108.866242	0.991508564	108.7912243	0.790034804
109.6433121	0.219869362	109.4904459	0.143844595	109.6496815	0.346842207	109.2038217	0.401194465	109.4585987	0.416421509	109.489172	0.305634428		109.6624204	0.780349776	109.4840764	0.652072162	109.4840764	0.76139673	109.7324841	0.721373151	109.4522293	0.901967047	109.2420382	0.871752901	109.866242	0.532802335	109.7006369	0.878150806	109.6624204	0.988135864	109.5874027	0.787555641
110.4394904	0.217081824	110.2866242	0.139171311	110.4458599	0.341004369	110	0.397316805	110.2547771	0.413447068	110.2853503	0.301604276		110.4585987	0.781001843	110.2802548	0.646592635	110.2802548	0.760132557	110.5286624	0.717689196	110.2484076	0.89557166	110.0382166	0.870908341	110.6624204	0.532195286	110.4968153	0.877019161	110.4585987	0.984560409	110.383581	0.785074565
111.2356688	0.214287795	111.0828025	0.134500369	111.2420382	0.335041717	110.7961783	0.393413112	111.0509554	0.410439927	111.0815287	0.297536584		111.2547771	0.781714252	111.0764331	0.641296443	111.0764331	0.758704529	111.3248408	0.714426908	111.044586	0.889064383	110.8343949	0.870058272	111.4585987	0.531803762	111.2929936	0.87568263	111.2547771	0.980801412	111.1797594	0.782616955
112.0318471	0.211469857	111.8789809	0.129828112	112.0382166	0.328948161	111.5923567	0.389496031	111.8471338	0.407403913	111.877707	0.293429215		112.0509554	0.782516013	111.8726115	0.636234514	111.8726115	0.75714561	112.1210191	0.711557754	111.8407643	0.882536976	111.6305732	0.869219627	112.2547771	0.531627294	112.089172	0.874148168	112.0509554	0.976883474	111.9759377	0.780207715
112.8280255	0.208611105	112.6751592	0.125153116	112.8343949	0.322722657	112.388535	0.385574794	112.6433121	0.40434283	112.6738854	0.2892809		112.8471338	0.783431903	112.6687898	0.631450875	112.6687898	0.755492653	112.9171975	0.709042366	112.6369427	0.876078417	112.4267516	0.868410369	113.0509554	0.531657153	112.8853503	0.872432628	112.8471338	0.972835645	112.7721161	0.777870223
113.6242038	0.205695497	113.4713376	0.120476351	113.6305732	0.316369459	113.1847134	0.381654981	113.4394904	0.401260158	113.4700637	0.285091289		113.6433121	0.784481827	113.4649682	0.626980454	113.4649682	0.753784151	113.7133758	0.706833229	113.433121	0.869771495	113.2229299	0.867647574	113.8471338	0.531876452	113.6815287	0.870562666	113.6433121	0.968690217	113.5682944	0.77562534
114.4203822	0.202708247	114.2675159	0.115801282	114.4267516	0.309898154	113.9808917	0.377738516	114.2356688	0.398158734	114.266242	0.280860987		114.4394904	0.785680515	114.2611465	0.622847464	114.2611465	0.752057869	114.5095541	0.704877458	114.2292994	0.863689904	114.0191083	0.866945428	114.6433121	0.532260784	114.477707	0.868573986	114.4394904	0.964481285	114.3644728	0.773490521
115.2165605	0.19963626	115.0636943	0.111133876	115.2229299	0.30332344	114.7770701	0.373823844	115.0318471	0.395040453	115.0624204	0.276591575		115.2356688	0.787037535	115.0573248	0.619064469	115.0573248	0.750348524	115.3057325	0.703119512	115.0254777	0.857895896	114.8152866	0.866313284	115.4394904	0.532779375	115.2738854	0.866509907	115.2356688	0.960243118	115.1606511	0.771479069
116.0127389	0.196468591	115.8598726	0.106482517	116.0191083	0.296664655	115.5732484	0.369906275	115.8280255	0.391905996	115.8585987	0.272285607		116.0318471	0.788557546	115.8535032	0.615632121	115.8535032	0.748685659	116.1019108	0.701503728	115.8216561	0.852438536	115.611465	0.865753947	116.2356688	0.53339671	116.0700637	0.864419338	116.0318471	0.956008421	115.9568294	0.769599556
116.8089172	0.193196915	116.656051	0.101857815	116.8152866	0.289945043	116.3694268	0.365978437	116.6242038	0.388754615	116.6547771	0.267946565		116.8280255	0.790240729	116.6496815	0.612539552	116.6496815	0.747091857	116.8980892	0.699976594	116.6178344	0.847352542	116.4076433	0.865262342	117.0318471	0.534074524	116.866242	0.862354309	116.8280255	0.951806572	116.7530078	0.767855447
117.6050955	0.189815968	117.4522293	0.097272305	117.611465	0.283190793	117.1656051	0.362030816	117.4203822	0.385583991	117.4509554	0.263578775		117.6242038	0.792083303	117.4458599	0.609765312	117.4458599	0.745581398	117.6942675	0.698488722	117.4140127	0.842657661	117.2038217	0.864824683	117.8280255	0.534774025	117.6624204	0.860367263	117.6242038	0.947661944	117.5491861	0.766244924
118.4012739	0.186323923	118.2484076	0.092740049	118.4076433	0.276429912	117.9617834	0.358052333	118.2165605	0.382390197	118.2471338	0.259187283		118.4203822	0.794078086	118.2420382	0.607278733	118.2420382	0.744159442	118.4904459	0.696996486	118.2101911	0.838358541	118	0.864418218	118.6242038	0.535458176	118.4585987	0.858508361	118.4203822	0.94359241	118.3453645	0.764760939
119.1974522	0.182722663	119.044586	0.088276151	119.2038217	0.269690988	118.7579618	0.354030942	119.0127389	0.379167773	119.0433121	0.254777703		119.2165605	0.796215029	119.0382166	0.605041598	119.0382166	0.742821755	119.2866242	0.69546333	119.0063694	0.834445032	118.7961783	0.864011577	119.4203822	0.53609387	119.2547771	0.856823022	119.2165605	0.939608154	119.1415428	0.763391485
119.9936306	0.179017892	119.8407643	0.083896206	120	0.263001944	119.5541401	0.349954212	119.8089172	0.375909933	119.8394904	0.250356037		120.0127389	0.798481707	119.8343949	0.603009989	119.8343949	0.74155498	120.0828025	0.693860739	119.8025478	0.830892874	119.5923567	0.863565675	120.2165605	0.536653835	120.0509554	0.855349905	120.0127389	0.935710881	119.9377212	0.762120065
120.7898089	0.175219078	120.6369427	0.079615731	120.7961783	0.256388849	120.3503185	0.345809895	120.6050955	0.372608908	120.6356688	0.245928492		120.8089172	0.800863749	120.6305732	0.601136211	120.6305732	0.740337407	120.8789809	0.692168869	120.5987261	0.827664734	120.388535	0.863035088	121.0127389	0.537118143	120.8471338	0.854119443	120.8089172	0.931893494	120.7338995	0.760926349
121.5859873	0.171339171	121.433121	0.07544959	121.5923567	0.249874878	121.1464968	0.341586464	121.4012739	0.369256406	121.4318471	0.241501302		121.6050955	0.803345211	121.4267516	0.599370723	121.4267516	0.73914017	121.6751592	0.690376842	121.3949045	0.824711563	121.1847134	0.862369787	121.8089172	0.537475236	121.6433121	0.85315299	121.6050955	0.928140286	121.5300778	0.759786979
122.3821656	0.167394139	122.2292994	0.07141147	122.388535	0.243479481	121.9426752	0.337273612	122.1974522	0.365844168	122.2280255	0.237080574		122.4012739	0.805908887	122.2229299	0.597664027	122.2229299	0.737928772	122.4713376	0.6884827	122.1910828	0.821974264	121.9808917	0.861517082	122.6050955	0.53772244	122.4394904	0.852462565	122.4012739	0.924427638	122.3262562	0.758676486
123.1783439	0.163402298	123.0254777	0.067513428	123.1847134	0.237217788	122.7388535	0.332862723	122.9936306	0.362364582	123.0242038	0.232672164		123.1974522	0.808536612	123.0191083	0.595968473	123.0191083	0.736664864	123.2675159	0.686493001	122.9872611	0.81938567	122.7770701	0.860423647	123.4012739	0.537865981	123.2356688	0.852051112	123.1974522	0.920725187	123.1224345	0.757568283
123.9745223	0.159383518	123.8216561	0.063765539	123.9808917	0.231100295	123.5350318	0.328347289	123.7898089	0.358811301	123.8203822	0.228281588		123.9936306	0.811209552	123.8152866	0.594239982	123.8152866	0.735308144	124.0636943	0.684422067	123.7834395	0.816872824	123.5732484	0.859037497	124.1974522	0.537920544	124.0318471	0.851913166	123.9936306	0.916997374	123.9186129	0.756435683
124.7707006	0.155358338	124.6178344	0.060175653	124.7770701	0.225132792	124.3312102	0.323723297	124.5859873	0.355179791	124.6165605	0.223913974		124.7898089	0.81390852	124.611465	0.592439677	124.611465	0.733818316	124.8598726	0.682290902	124.5796178	0.814359537	124.3694268	0.857309841	124.9936306	0.537908464	124.8280255	0.852035826	124.7898089	0.913205268	124.7147912	0.755252928
125.566879	0.151347066	125.4140127	0.056749278	125.5732484	0.21931654	125.1273885	0.318989543	125.3821656	0.351467787	125.4127389	0.219574042		125.5859873	0.816614341	125.4076433	0.590535398	125.4076433	0.732156998	125.656051	0.680125783	125.3757962	0.811769215	125.1656051	0.855196717	125.7898089	0.537858633	125.6242038	0.852399892	125.5859873	0.90930854	125.5109696	0.753996169
126.3630573	0.147368931	126.2101911	0.053489566	126.3694268	0.213648626	125.9235669	0.314147879	126.1783439	0.347675566	126.2089172	0.215266113		126.3821656	0.819308279	126.2038217	0.588503101	126.2038217	0.730289524	126.4522293	0.677956599	126.1719745	0.809027868	125.9617834	0.852660407	126.5859873	0.537805197	126.4203822	0.852981103	126.3821656	0.90526743	126.3071479	0.75264439
127.1592357	0.143441347	127.0063694	0.050397402	127.1656051	0.208122483	126.7197452	0.309203367	126.9745223	0.343806044	127.0050955	0.210994128		127.1783439	0.821972518	127	0.586328093	127	0.728186568	127.2484076	0.675815017	126.9681529	0.806067218	126.7579618	0.849670598	127.3821656	0.537786138	127.2165605	0.8537514	127.1783439	0.901044615	127.1033263	0.75118024
127.955414	0.139579323	127.8025478	0.047471572	127.9617834	0.202728496	127.5159236	0.304164316	127.7707006	0.33986466	127.8012739	0.206761674		127.9745223	0.824590687	127.7961783	0.584006049	127.7961783	0.725825555	128.044586	0.673732555	127.7643312	0.80282776	127.5541401	0.846205298	128.1783439	0.537841774	128.0127389	0.854680172	127.9745223	0.896606837	127.8995046	0.749590743
128.7515924	0.135795058	128.5987261	0.044708987	128.7579618	0.19745467	128.3121019	0.299042177	128.566879	0.335859082	128.5974522	0.202571995		128.7707006	0.827148387	128.5923567	0.581543753	128.5923567	0.723191813	128.8407643	0.671738713	128.5605096	0.799261602	128.3503185	0.842251544	128.9745223	0.538013239	128.8089172	0.855735485	128.7707006	0.891926234	128.6956829	0.747867863
129.5477707	0.13209771	129.3949045	0.042104948	129.5541401	0.192287314	129.1082803	0.293851289	129.3630573	0.331798741	129.3936306	0.198428		129.566879	0.829633675	129.388535	0.578959457	129.388535	0.720279447	129.6369427	0.669859273	129.3566879	0.795334879	129.1464968	0.837805894	129.7707006	0.538340948	129.6050955	0.856885279	129.566879	0.886981309	129.4918613	0.746008907
130.343949	0.128493344	130.1910828	0.039653421	130.3503185	0.187211706	129.9044586	0.288608457	130.1592357	0.327694269	130.1898089	0.194332239		130.3630573	0.832037438	130.1847134	0.576282792	130.1847134	0.717091905	130.433121	0.668114895	130.1528662	0.79102954	129.9426752	0.832874732	130.566879	0.538863076	130.4012739	0.858098561	130.3630573	0.881757521	130.2880396	0.744016718
131.1401274	0.12498503	130.9872611	0.037347323	131.1464968	0.182212737	130.7006369	0.283332376	130.955414	0.323556861	130.9859873	0.190286866		131.1592357	0.834353587	130.9808917	0.573554131	130.9808917	0.713642226	131.2292994	0.666520119	130.9490446	0.786344303	130.7388535	0.827474393	131.3630573	0.539614052	131.1974522	0.859346585	131.1592357	0.8762475	131.084218	0.741899655
131.9363057	0.121573058	131.7834395	0.035178792	131.9426752	0.177275491	131.4968153	0.278042921	131.7515924	0.319397639	131.7821656	0.18629358		131.955414	0.836579051	131.7770701	0.570823366	131.7770701	0.709952958	132.0254777	0.665082835	131.7452229	0.781294666	131.5350318	0.821631083	132.1592357	0.540623097	131.9936306	0.860604032	131.955414	0.870450921	131.8803963	0.739671334
132.7324841	0.11825524	132.5796178	0.03313944	132.7388535	0.172385792	132.2929936	0.272760343	132.5477707	0.315227031	132.5783439	0.182353569		132.7515924	0.838713516	132.5732484	0.568148077	132.5732484	0.706055725	132.8216561	0.663804245	132.5414013	0.775911902	132.3312102	0.815380594	132.955414	0.541912818	132.7898089	0.861850157	132.7515924	0.864374071	132.6765747	0.737350123
133.5286624	0.115027281	133.3757962	0.03122059	133.5350318	0.16753068	133.089172	0.26750442	133.343949	0.311054238	133.3745223	0.178467442		133.5477707	0.84075894	133.3694268	0.565591141	133.3694268	0.701990451	133.6178344	0.662679307	133.3375796	0.770241071	133.1273885	0.808767756	133.7515924	0.543497931	133.5859873	0.86306986	133.5477707	0.858029182	133.472753	0.734958404
134.3248408	0.111883165	134.1719745	0.029413489	134.3312102	0.162698847	133.8853503	0.262293643	134.1401274	0.306886768	134.1707006	0.174635182		134.343949	0.842718876	134.1656051	0.563217875	134.1656051	0.697804219	134.4140127	0.661697597	134.133758	0.764338206	133.9235669	0.801845597	134.5477707	0.54538415	134.3821656	0.864254609	134.343949	0.851433573	134.2689314	0.732521634
135.1210191	0.108815562	134.9681529	0.027709509	135.1273885	0.157881008	134.6815287	0.257144483	134.9363057	0.302730085	134.966879	0.170856129		135.1401274	0.844597675	134.9617834	0.561092899	134.9617834	0.693549786	135.2101911	0.660844488	134.9299363	0.758266881	134.7197452	0.794674168	135.343949	0.547567358	135.1783439	0.865403123	135.1401274	0.844608677	135.0651097	0.730067228
135.9171975	0.105816225	135.7643312	0.026100337	135.9235669	0.153070221	135.477707	0.25207081	135.7324841	0.298587362	135.7630573	0.167128991		135.9363057	0.846399641	135.7579618	0.559276914	135.7579618	0.689283768	136.0063694	0.660102562	135.7261146	0.752094456	135.5159236	0.787318986	136.1401274	0.55003314	135.9745223	0.866521705	135.9363057	0.837579017	135.861288	0.727623354
136.7133758	0.102876369	136.5605096	0.024578162	136.7197452	0.14826215	136.2738854	0.247083509	136.5286624	0.294459333	136.5592357	0.163451905		136.7324841	0.848128231	136.5541401	0.557823655	136.5541401	0.685064526	136.8025478	0.659453108	136.522293	0.745888313	136.3121019	0.779849098	136.9363057	0.552756785	136.7707006	0.86762413	136.7324841	0.830371173	136.6574664	0.725217669
137.5095541	0.099987028	137.3566879	0.023135874	137.5159236	0.143455246	137.0700637	0.2421903	137.3248408	0.290344258	137.355414	0.159822541		137.5286624	0.849785354	137.3503185	0.556777244	137.3503185	0.680949827	137.5987261	0.658877622	137.3184713	0.73971237	137.1082803	0.772334771	137.7324841	0.555703848	137.566879	0.868731023	137.5286624	0.823012812	137.4536447	0.722876097
138.3057325	0.097139384	138.1528662	0.021767283	138.3121019	0.138650849	137.866242	0.237395782	138.1210191	0.286237981	138.1515924	0.156238256		138.3248408	0.851370837	138.1464968	0.556170166	138.1464968	0.67699437	138.3949045	0.658359207	138.1146497	0.733624123	137.9044586	0.764844883	138.5286624	0.55883131	138.3630573	0.869868706	138.3248408	0.815531808	138.2498231	0.720621712
139.1019108	0.094325078	138.9490446	0.020467364	139.1082803	0.133853197	138.6624204	0.232701671	138.9171975	0.282134094	138.9477707	0.152696281		139.1210191	0.852882059	138.9426752	0.556021986	138.9426752	0.673247296	139.1910828	0.657883798	138.910828	0.727672404	138.7006369	0.757444131	139.3248408	0.562089352	139.1592357	0.871067552	139.1210191	0.807955492	139.0460014	0.718473786
139.8980892	0.09153648	139.7452229	0.019232552	139.9044586	0.129069311	139.4585987	0.228107196	139.7133758	0.278024192	139.743949	0.149193946		139.9171975	0.854313787	139.7388535	0.556338908	139.7388535	0.669749845	139.9872611	0.65744117	139.7070064	0.721895931	139.4968153	0.750190208	140.1210191	0.565423667	139.955414	0.872359964	139.9171975	0.800310072	139.8421798	0.716447061
140.6942675	0.088766947	140.5414013	0.018061085	140.7006369	0.124308765	140.2547771	0.223609599	140.5095541	0.273898249	140.5401274	0.145728929		140.7133758	0.85565819	140.5350318	0.557114117	140.5350318	0.666533313	140.7834395	0.657025685	140.5031847	0.716322687	140.2929936	0.743131177	140.9171975	0.568778188	140.7515924	0.873778152	140.7133758	0.792620218	140.6383581	0.714551303
141.4904459	0.086011041	141.3375796	0.016953417	141.4968153	0.119583328	141.0509554	0.219204712	141.3057325	0.269745082	141.3363057	0.142299516		141.5095541	0.856905029	141.3312102	0.558328847	141.3312102	0.663617503	141.5796178	0.656636787	141.2993631	0.710970065	141.089172	0.736303238	141.7133758	0.572098026	141.5477707	0.875351895	141.5095541	0.784908852	141.4345364	0.712791138
142.2866242	0.083264722	142.133758	0.01591268	142.2929936	0.114906486	141.8471338	0.214887537	142.1019108	0.26555295	142.1324841	0.138904875		142.3057325	0.858042005	142.1273885	0.559954002	142.1273885	0.66100979	142.3757962	0.656279212	142.0955414	0.7058457	141.8853503	0.72972912	142.5095541	0.575332396	142.343949	0.877106493	142.3057325	0.777197115	142.2307148	0.711166204
143.0828025	0.080525494	142.9299363	0.014945193	143.089172	0.110292862	142.6433121	0.210652807	142.8980892	0.261310241	142.9286624	0.13554532		143.1019108	0.859055247	142.9235669	0.56195217	142.9235669	0.658704938	143.1719745	0.65596296	142.8917197	0.700948854	142.6815287	0.723417264	143.3057325	0.578437273	143.1401274	0.879061079	143.1019108	0.769504524	143.0268931	0.70967159
143.8789809	0.077792513	143.7261146	0.014060942	143.8853503	0.105757576	143.4394904	0.206495492	143.6942675	0.257006271	143.7248408	0.132222559		143.8980892	0.859929954	143.7197452	0.564279836	143.7197452	0.656685702	143.9681529	0.655703004	143.6878981	0.696272239	143.477707	0.717361875	144.1019108	0.581377556	143.9363057	0.881227397	143.8980892	0.761849276	143.8230715	0.708298538
144.6751592	0.075066631	144.522293	0.013273888	144.6815287	0.101315563	144.2356688	0.202411232	144.4904459	0.252632147	144.5210191	0.128939892		144.6942675	0.860651168	144.5159236	0.566889643	144.5159236	0.654924188	144.7643312	0.655518784	144.4840764	0.69180413	144.2738854	0.711543886	144.8980892	0.58412857	144.7324841	0.883609094	144.6942675	0.754248687	144.6192498	0.70703535
145.4713376	0.072350384	145.3184713	0.01260188	145.477707	0.096980918	145.0318471	0.198396682	145.2866242	0.248181664	145.3171975	0.125702306		145.4904459	0.861204684	145.3121019	0.569732552	145.3121019	0.653383877	145.5605096	0.655433488	145.2802548	0.687530673	145.0700637	0.705932706	145.6942675	0.586676798	145.5286624	0.886201494	145.4904459	0.7467197	145.4154282	0.705868441
146.2675159	0.069647903	146.1146497	0.012065801	146.2738854	0.092766301	145.8280255	0.194449764	146.0828025	0.24365216	146.1133758	0.122516386		146.2866242	0.861578093	146.1082803	0.572759819	146.1082803	0.652022147	146.3566879	0.655473142	146.0764331	0.683438261	145.866242	0.700488628	146.4904459	0.589019839	146.3248408	0.888991802	146.2866242	0.739279419	146.2116065	0.704783461
147.0636943	0.066964755	146.910828	0.011687621	147.0700637	0.088682452	146.6242038	0.190569836	146.8789809	0.239045269	146.9095541	0.119389987		147.0828025	0.861761935	146.9044586	0.575924707	146.9044586	0.650793085	147.1528662	0.655665551	146.8726115	0.679515887	146.6624204	0.695165643	147.2866242	0.591165642	147.1210191	0.891959628	147.0828025	0.731945603	147.0077849	0.703766409
147.8598726	0.06430771	147.7070064	0.011487243	147.866242	0.08473783	147.4203822	0.186757764	147.6751592	0.234367461	147.7057325	0.116331602		147.8789809	0.861750917	147.7006369	0.579183929	147.7006369	0.649650359	147.9490446	0.6560391	147.6687898	0.675757375	147.4585987	0.689914432	148.0828025	0.593131143	147.9171975	0.895077727	147.8789809	0.724737044	147.8039632	0.702804669
148.656051	0.06168445	148.5031847	0.011478683	148.6624204	0.080938418	148.2165605	0.183015922	148.4713376	0.229630303	148.5019108	0.113349555		148.6751592	0.861545146	148.4968153	0.582498781	148.4968153	0.648549939	148.7452229	0.65662147	148.4649682	0.672163387	148.2547771	0.684685318	148.8789809	0.594940473	148.7133758	0.898312878	148.6751592	0.717673789	148.6001415	0.701887909
149.4522293	0.059103222	149.2993631	0.01166683	149.4585987	0.077287668	149.0127389	0.179348104	149.2675159	0.224850345	149.2980892	0.110451234		149.4713376	0.861151274	149.2929936	0.585835997	149.2929936	0.647452493	149.5414013	0.657438318	149.2611465	0.668743092	149.0509554	0.679430956	149.6751592	0.596622891	149.5095541	0.901626808	149.4713376	0.710777133	149.3963199	0.701008774
150.2484076	0.056572474	150.0955414	0.012046133	150.2547771	0.073786601	149.8089172	0.175759375	150.0636943	0.220048617	150.0942675	0.10764264		150.2675159	0.860583428	150.089172	0.589168326	150.089172	0.646325304	150.3375796	0.658511958	150.0573248	0.66551537	149.8471338	0.674108658	150.4713376	0.598210615	150.3057325	0.904977144	150.2675159	0.704069374	150.1924982	0.700163353
151.044586	0.054100468	150.8917197	0.012601791	151.0509554	0.070434015	150.6050955	0.172255842	150.8598726	0.215249728	150.8904459	0.104928369		151.0636943	0.859863789	150.8853503	0.592474848	150.8853503	0.645143646	151.133758	0.659860134	150.8535032	0.662509423	150.6433121	0.668682253	151.2675159	0.599736681	151.1019108	0.90831837	151.0636943	0.697573323	150.9886766	0.699351385
151.8407643	0.051694937	151.6878981	0.013312731	151.8471338	0.067226786	151.4012739	0.168844378	151.656051	0.210480628	151.6866242	0.102311892		151.8598726	0.85902266	151.6815287	0.595741039	151.6815287	0.643891595	151.9299363	0.661494942	151.6496815	0.659764652	151.4394904	0.663123471	152.0636943	0.601232944	151.8980892	0.911602801	151.8598726	0.691311597	151.7848549	0.698576189
152.6369427	0.049362758	152.4840764	0.014155023	152.6433121	0.064160227	152.1974522	0.165532283	152.4522293	0.205769161	152.4828025	0.09979589		152.656051	0.85809791	152.477707	0.598958604	152.477707	0.642562267	152.7261146	0.663421963	152.4458599	0.657329687	152.2356688	0.657412858	152.8598726	0.602728284	152.6942675	0.914781615	152.656051	0.685305756	152.5810333	0.697844327
153.433121	0.047109708	153.2802548	0.015104664	153.4394904	0.061228465	152.9936306	0.16232691	153.2484076	0.201142526	153.2789809	0.097382455		153.4522293	0.857133704	153.2738854	0.602125081	153.2738854	0.641157566	153.522293	0.665639701	153.2420382	0.655260506	153.0318471	0.651540295	153.656051	0.604247064	153.4904459	0.917805967	153.4522293	0.679575368	153.3772116	0.697165028
154.2292994	0.044940277	154.0764331	0.016139318	154.2356688	0.058424825	153.7898089	0.159235271	154.044586	0.196625821	154.0751592	0.095073102		154.2484076	0.856178539	154.0700637	0.60524323	154.0700637	0.639687481	154.3184713	0.668139351	154.0382166	0.653617622	153.8280255	0.645505146	154.4522293	0.605807876	154.2866242	0.920628238	154.2484076	0.674137081	154.17339	0.696549396
155.0254777	0.042857566	154.8726115	0.017239135	155.0318471	0.055742173	154.5859873	0.156263639	154.8407643	0.192240805	154.8713376	0.092868664		155.044586	0.85528269	154.866242	0.608320234	154.866242	0.638169014	155.1146497	0.67090495	154.8343949	0.652462455	154.6242038	0.639316132	155.2484076	0.607422579	155.0828025	0.923203447	155.044586	0.669003806	154.9695683	0.696009479
155.8216561	0.040863262	155.6687898	0.018386955	155.8280255	0.053173239	155.3821656	0.153417175	155.6369427	0.188004977	155.6675159	0.090769122		155.8407643	0.854495293	155.6624204	0.611366733	155.6624204	0.636624826	155.910828	0.673913911	155.6305732	0.651853078	155.4203822	0.63299096	156.044586	0.609095638	155.8789809	0.925490816	155.8407643	0.664184073	155.7657466	0.695557259
156.6178344	0.038957679	156.4649682	0.019568182	156.6242038	0.05071087	156.1783439	0.15069961	156.433121	0.183931035	156.4636943	0.088773475		156.6369427	0.853861338	156.4585987	0.614395744	156.4585987	0.635081648	156.7070064	0.677137918	156.4267516	0.651839666	156.2165605	0.626555753	156.8407643	0.61082378	156.6751592	0.927455468	156.6369427	0.659681613	156.561925	0.695203659
157.4140127	0.037139856	157.2611465	0.020770522	157.4203822	0.048348241	156.9745223	0.148113008	157.2292994	0.180026714	157.2598726	0.086879668		157.433121	0.85341893	157.2547771	0.617421513	157.2547771	0.633568536	157.5031847	0.680544142	157.2229299	0.652460046	157.0127389	0.620044298	157.6369427	0.612595983	157.4713376	0.929070181	157.433121	0.655495189	157.3581033	0.694957646
158.2101911	0.035407705	158.0573248	0.021983686	158.2165605	0.046079013	157.7707006	0.145657621	158.0254777	0.176294975	158.056051	0.0850846		158.2292994	0.853197088	158.0509554	0.620458386	158.0509554	0.632115036	158.2993631	0.68409668	158.0191083	0.653735792	157.8089172	0.613497125	158.433121	0.614393808	158.2675159	0.930317062	158.2292994	0.65161867	158.1542817	0.694825516
159.0063694	0.033758184	158.8535032	0.023199112	159.0127389	0.043897437	158.566879	0.143331865	158.8216561	0.17273446	158.8522293	0.083384212		159.0254777	0.853214337	158.8471338	0.623519756	158.8471338	0.630749303	159.0955414	0.687758141	158.8152866	0.655669269	158.6050955	0.606960393	159.2292994	0.616192106	159.0636943	0.931188984	159.0254777	0.648041314	158.95046	0.6948104
159.8025478	0.032187486	159.6496815	0.024409725	159.8089172	0.041798415	159.3630573	0.141132403	159.6178344	0.169340146	159.6484076	0.081773635		159.8216561	0.853478172	159.6433121	0.626617173	159.6433121	0.629496265	159.8917197	0.691491249	159.611465	0.658241951	159.4012739	0.600484577	160.0254777	0.617960108	159.8598726	0.931690575	159.8216561	0.644748225	159.7466384	0.694912033
160.5987261	0.030691236	160.4458599	0.025609727	160.6050955	0.039777525	160.1592357	0.139054327	160.4140127	0.166104098	160.444586	0.080247383		160.6178344	0.853985396	160.4394904	0.629759678	160.4394904	0.628375897	160.6878981	0.695260374	160.4076433	0.661414177	160.1974522	0.594122955	160.8216561	0.619662897	160.656051	0.931838555	160.6178344	0.641720922	160.5428167	0.695126761
161.3949045	0.029264688	161.2420382	0.02679442	161.4012739	0.037831009	160.955414	0.137091417	161.2101911	0.163016265	161.2407643	0.07879956		161.4140127	0.854723194	161.2356688	0.632953405	161.2356688	0.627401704	161.4840764	0.699032883	161.2038217	0.665126336	160.9936306	0.587929866	161.6178344	0.621263259	161.4522293	0.931661262	161.4140127	0.638937987	161.338995	0.695447766
162.1910828	0.027902909	162.0382166	0.02796006	162.1974522	0.035955741	161.7515924	0.135236446	162.0063694	0.160065251	162.0369427	0.077424082		162.2101911	0.855670727	162.0318471	0.636201465	162.0318471	0.626579509	162.2802548	0.70278024	162	0.669301307	161.7898089	0.581958799	162.4140127	0.622723826	162.2484076	0.931197266	162.2101911	0.636375741	162.1351734	0.695865431
162.9872611	0.026600953	162.8343949	0.029103729	162.9936306	0.034149168	162.5477707	0.1334815	162.8025478	0.157239024	162.833121	0.076114875		163.0063694	0.856801043	162.8280255	0.639504107	162.8280255	0.625906666	163.0764331	0.706478795	162.7961783	0.673847855	162.5859873	0.576260338	163.2101911	0.624009444	163.044586	0.93049311	163.0063694	0.634008925	162.9313517	0.696367809
163.7834395	0.025354025	163.6305732	0.030223214	163.7898089	0.032409232	163.343949	0.131818276	163.5987261	0.154525546	163.6292994	0.074866059		163.8025478	0.858083055	163.6242038	0.642859124	163.6242038	0.625371765	163.8726115	0.710110256	163.5923567	0.678664622	163.3821656	0.57088007	164.0063694	0.625089595	163.8407643	0.929600316	163.8025478	0.631811376	163.7275301	0.696941131
164.5796178	0.024157636	164.4267516	0.031316912	164.5859873	0.030734293	164.1401274	0.130238347	164.3949045	0.151913314	164.4254777	0.073672101		164.5987261	0.859483425	164.4203822	0.646262427	164.4203822	0.624954946	164.6687898	0.713661822	164.388535	0.683644326	164.1783439	0.565856577	164.8025478	0.625940713	164.6369427	0.928571947	164.5987261	0.629756691	164.5237084	0.697570319
165.3757962	0.023007749	165.2229299	0.032383736	165.3821656	0.029123024	164.9363057	0.128733364	165.1910828	0.14939181	165.2216561	0.072527937		165.3949045	0.86096822	165.2165605	0.649708737	165.2165605	0.624628809	165.4649682	0.717126034	165.1847134	0.688677872	164.9745223	0.561219665	165.5987261	0.626548176	165.433121	0.927459069	165.3949045	0.627818874	165.3198868	0.698239495
166.1719745	0.021900919	166.0191083	0.033423026	166.1783439	0.027574323	165.7324841	0.127295205	165.9872611	0.146951866	166.0178344	0.071429068		166.1910828	0.862504266	166.0127389	0.653192314	166.0127389	0.62435995	166.2611465	0.720500347	165.9808917	0.693658111	165.7707006	0.556988997	166.3949045	0.626907764	166.2292994	0.926307508	166.1910828	0.625973003	166.1160651	0.698932473
166.9681529	0.020834437	166.8152866	0.03443448	166.9745223	0.026087209	166.5286624	0.125916061	166.7834395	0.144585945	166.8140127	0.070371626		166.9872611	0.864060178	166.8089172	0.656707642	166.8089172	0.624111004	167.0573248	0.723786515	166.7770701	0.698483112	166.566879	0.553173266	167.1910828	0.627026418	167.0254777	0.925155222	166.9872611	0.624195897	166.9122435	0.699633251
167.7643312	0.019806478	167.611465	0.035418073	167.7707006	0.024660739	167.3248408	0.12458848	167.5796178	0.142288358	167.6101911	0.069352426		167.7834395	0.865607077	167.6050955	0.660250036	167.6050955	0.623843082	167.8535032	0.726989808	167.5732484	0.70305889	167.3630573	0.549770032	167.9872611	0.626922164	167.8216561	0.924030543	167.7834395	0.622466802	167.7084218	0.700326493
168.5605096	0.018816251	168.4076433	0.036374001	168.566879	0.023293926	168.1210191	0.123305373	168.3757962	0.140055387	168.4063694	0.068368988		168.5796178	0.867119011	168.4012739	0.663816106	168.4012739	0.623518395	168.6496815	0.730118138	168.3694268	0.707301594	168.1592357	0.546766262	168.7834395	0.626623186	168.6178344	0.922951371	168.5796178	0.620768083	168.5046001	0.700998016
169.3566879	0.017864157	169.2038217	0.037302616	169.3630573	0.021985675	168.9171975	0.12206001	169.1719745	0.137885342	169.2025478	0.06741956		169.3757962	0.868573141	169.1974522	0.66740407	169.1974522	0.623102846	169.4458599	0.733181135	169.1656051	0.711139219	168.955414	0.544139546	169.5796178	0.626166088	169.4140127	0.921925322	169.3757962	0.61908589	169.3007785	0.701635251
170.1528662	0.01695195	170	0.038204378	170.1592357	0.020734736	169.7133758	0.120846005	169.9681529	0.135778516	169.9987261	0.066503117		170.1719745	0.869949718	169.9936306	0.671013902	169.9936306	0.622568375	170.2420382	0.736189212	169.9617834	0.714512923	169.7515924	0.541859891	170.3757962	0.6255935	170.2101911	0.920950664	170.1719745	0.617410764	170.0969568	0.702227661
170.9490446	0.016082899	170.7961783	0.039079809	170.955414	0.019539677	170.5095541	0.119657331	170.7643312	0.13373705	170.7949045	0.065619353		170.9681529	0.871231903	170.7898089	0.674647316	170.7898089	0.621894843	171.0382166	0.739152657	170.7579618	0.717378028	170.5477707	0.539891924	171.1719745	0.624951244	171.0063694	0.920017861	170.9681529	0.615738115	170.8931352	0.702767099
171.7452229	0.015261915	171.5923567	0.039929454	171.7515924	0.018398876	171.3057325	0.118488344	171.5605096	0.131764691	171.5910828	0.064768656		171.7643312	0.872405469	171.5859873	0.678307599	171.5859873	0.621071324	171.8343949	0.742080778	171.5541401	0.719704784	171.343949	0.538197295	171.9681529	0.624285305	171.8025478	0.919111484	171.7643312	0.614068495	171.6893135	0.703248059
172.5414013	0.014495648	172.388535	0.04075385	172.5477707	0.017310528	172.1019108	0.117333861	172.3566879	0.129866448	172.3872611	0.063952067		172.5605096	0.873458403	172.3821656	0.681999322	172.3821656	0.620096717	172.6305732	0.744981125	172.3503185	0.721478929	172.1401274	0.536737087	172.7643312	0.623638865	172.5987261	0.918212278	172.5605096	0.612407607	172.4854919	0.703667815
173.3375796	0.013792467	173.1847134	0.041553507	173.343949	0.016272667	172.8980892	0.116189268	173.1528662	0.128048155	173.1834395	0.063171213		173.3566879	0.874380463	173.1783439	0.685727943	173.1783439	0.61897967	173.4267516	0.747858805	173.1464968	0.722702071	172.9363057	0.535474	173.5605096	0.623049618	173.3949045	0.917299201	173.3566879	0.610765987	173.2816702	0.704026418
174.133758	0.013162296	173.9808917	0.042328886	174.1401274	0.0152832	173.6942675	0.115050683	173.9490446	0.12631597	173.9796178	0.062428207		174.1528662	0.875162689	173.9745223	0.689499335	173.9745223	0.617737873	174.2229299	0.750715913	173.9426752	0.72339187	173.7324841	0.5343742	174.3566879	0.622547533	174.1910828	0.916351304	174.1528662	0.609158333	174.0778485	0.704326561
174.9299363	0.012616203	174.7770701	0.043080391	174.9363057	0.014339947	174.4904459	0.113915159	174.7452229	0.12467583	174.7757962	0.061725506		174.9490446	0.875796921	174.7707006	0.693319258	174.7707006	0.616396821	175.0191083	0.753551087	174.7388535	0.723581963	174.5286624	0.533408691	175.1528662	0.622153177	174.9872611	0.915349376	174.9490446	0.607602505	174.8740269	0.704573311
175.7261146	0.012165686	175.5732484	0.043808363	175.7324841	0.013440689	175.2866242	0.11278092	175.5414013	0.123132932	175.5719745	0.061065718		175.7452229	0.876275337	175.566879	0.697192816	175.566879	0.614988176	175.8152866	0.756359226	175.5350318	0.723321549	175.3248408	0.532554186	175.9490446	0.621876624	175.7834395	0.914277305	175.7452229	0.606118263	175.6702052	0.70477372
176.522293	0.011821622	176.3694268	0.044513076	176.5286624	0.012583213	176.0828025	0.111647619	176.3375796	0.121691267	176.3681529	0.060451359		176.5414013	0.876590054	176.3630573	0.701123901	176.3630573	0.613547865	176.611465	0.759131364	176.3312102	0.722674551	176.1210191	0.531793472	176.7452229	0.621716953	176.5796178	0.913123151	176.5414013	0.604725851	176.4663836	0.704936351
177.3184713	0.011592969	177.1656051	0.045194738	177.3248408	0.01176536	176.8789809	0.110516598	177.133758	0.120353255	177.1643312	0.059884584		177.3375796	0.876732828	177.1592357	0.705114675	177.1592357	0.61211405	177.4076433	0.761854746	177.1273885	0.721718229	176.9171975	0.531115296	177.5414013	0.621662275	177.3757962	0.911879936	177.3375796	0.603444566	177.2625619	0.705070733
178.1146497	0.011485448	177.9617834	0.045853488	178.1210191	0.010985077	177.6751592	0.109391108	177.9299363	0.119119524	177.9605096	0.059366929		178.133758	0.876694884	177.955414	0.709165086	177.955414	0.610725067	178.2038217	0.764513112	177.9235669	0.720541175	177.7133758	0.530513846	178.3375796	0.621690229	178.1719745	0.910546183	178.133758	0.602291451	178.0587403	0.705186782
178.910828	0.011500522	178.7579618	0.046489392	178.9171975	0.010240462	178.4713376	0.108276466	178.7261146	0.117988836	178.7566879	0.058899136		178.9299363	0.876466921	178.7515924	0.713272471	178.7515924	0.609417421	179	0.767087197	178.7197452	0.719240617	178.5095541	0.529987886	179.133758	0.621768863	178.9681529	0.909126212	178.9299363	0.601280232	178.8549186	0.705294202
179.7070064	0.011635004	179.5541401	0.04710244	179.7133758	0.00952982	179.2675159	0.107180098	179.522293	0.116958166	179.5528662	0.058481106		179.7261146	0.87603931	179.5477707	0.717431236	179.5477707	0.608223902	179.7961783	0.769555459	179.5159236	0.717919042	179.3057325	0.52953963	179.9299363	0.621857844	179.7643312	0.907630217	179.7261146	0.600420569	179.651097	0.705401912
180.5031847	0.011881422	180.3503185	0.047692531	180.5095541	0.008851722	180.0636943	0.10611144	180.3184713	0.116022898	180.3490446	0.058112002		180.522293	0.875402508	180.343949	0.721632653	180.343949	0.60717185	180.5923567	0.771895023	180.3121019	0.716680217	180.1019108	0.529173417	180.7261146	0.621909926	180.5605096	0.906074135	180.522293	0.599717656	180.4472753	0.705517487
181.2993631	0.012229015	181.1464968	0.048259456	181.3057325	0.008205068	180.8598726	0.105081652	181.1146497	0.115177123	181.1452229	0.057790463		181.3184713	0.874547663	181.1401274	0.725864791	181.1401274	0.606281606	181.388535	0.774082791	181.1082803	0.715624764	180.8980892	0.528894264	181.522293	0.621872655	181.3566879	0.904479311	181.3184713	0.599172149	181.2434536	0.705646666
182.0955414	0.012665055	181.9426752	0.048802883	182.1019108	0.007589169	181.656051	0.104103154	181.910828	0.114413977	181.9414013	0.057514848		182.1146497	0.873467398	181.9363057	0.730112577	181.9363057	0.605565153	182.1847134	0.776096692	181.9044586	0.71484556	181.6942675	0.528706356	182.3184713	0.621690264	182.1528662	0.902871932	182.1146497	0.598780371	182.039632	0.705792923
182.8917197	0.013176141	182.7388535	0.049322325	182.8980892	0.007003843	182.4522293	0.103188973	182.7070064	0.113726005	182.7375796	0.057283457		182.910828	0.872156698	182.7324841	0.734358023	182.7324841	0.605024985	182.9808917	0.777916985	182.7006369	0.714423267	182.4904459	0.528611548	183.1146497	0.621305756	182.9490446	0.901282246	182.910828	0.59853471	182.8358103	0.705957135
183.6878981	0.013749238	183.5350318	0.049817111	183.6942675	0.006449536	183.2484076	0.102351961	183.5031847	0.113105495	183.533758	0.057094668		183.7070064	0.87061382	183.5286624	0.738580596	183.5286624	0.604653227	183.7770701	0.779527523	183.4968153	0.714422369	183.2866242	0.528607945	183.910828	0.620663142	183.7452229	0.899743512	183.7070064	0.598424141	183.6319887	0.706137364
184.4840764	0.014372373	184.3312102	0.050286356	184.4904459	0.005927463	184.044586	0.101603949	184.2993631	0.112544773	184.3299363	0.056946983		184.5031847	0.868841131	184.3248408	0.742757752	184.3248408	0.604431054	184.5732484	0.780916889	184.2929936	0.714888063	184.0828025	0.528688649	184.7070064	0.619709802	184.5414013	0.898290701	184.5031847	0.598434795	184.428167	0.706328759
185.2802548	0.015035006	185.1273885	0.050728928	185.2866242	0.005439775	184.8407643	0.100954931	185.0955414	0.11203644	185.1261146	0.056839016		185.2993631	0.866845771	185.1210191	0.746865606	185.1210191	0.60432847	185.3694268	0.782079308	185.089172	0.715844286	184.8789809	0.52884075	185.5031847	0.618398932	185.3375796	0.896958924	185.2993631	0.598550524	185.2243454	0.706523619
186.0764331	0.015728148	185.9235669	0.051143411	186.0828025	0.004989741	185.6369427	0.100412373	185.8917197	0.111573551	185.922293	0.056769445		186.0955414	0.864640056	185.9171975	0.750879719	185.9171975	0.604304535	186.1656051	0.783015238	185.8853503	0.717293064	185.6751592	0.529044679	186.2993631	0.61669199	186.133758	0.895781622	186.0955414	0.598753418	186.0205237	0.706711591
186.8726115	0.016444332	186.7197452	0.051528078	186.8789809	0.004581897	186.433121	0.099980736	186.6878981	0.111149734	186.7184713	0.056736955		186.8917197	0.862241555	186.7133758	0.754775969	186.7133758	0.604308109	186.9617834	0.783731592	186.6815287	0.719215218	186.4713376	0.529274004	187.0955414	0.614561038	186.9299363	0.894788566	186.8917197	0.59902428	186.8167021	0.706880037
187.6687898	0.01717748	187.5159236	0.051880865	187.6751592	0.004222093	187.2292994	0.099661259	187.4840764	0.110759257	187.5146497	0.056740191		187.6878981	0.859672816	187.5095541	0.75853147	187.5095541	0.604279215	187.7579618	0.784241553	187.477707	0.721572326	187.2675159	0.529495768	187.8917197	0.611990841	187.7261146	0.894003767	187.6878981	0.599343032	187.6128804	0.707014532
188.4649682	0.017922729	188.3121019	0.052199356	188.4713376	0.003917287	188.0254777	0.099452033	188.2802548	0.110397056	188.310828	0.056777692		188.4840764	0.85696076	188.3057325	0.762125461	188.3057325	0.604151066	188.5541401	0.784563993	188.2738854	0.724309717	188.0636943	0.529671424	188.6878981	0.608980561	188.522293	0.893443441	188.4840764	0.599689094	188.4090587	0.707099502
189.2611465	0.018676255	189.1082803	0.052480772	189.2675159	0.003674897	188.8216561	0.099348324	189.0764331	0.110058731	189.1070064	0.056847796		189.2802548	0.85413578	189.1019108	0.765540135	189.1019108	0.603852797	189.3503185	0.784722526	189.0700637	0.727360169	188.8598726	0.529758385	189.4840764	0.605544881	189.3184713	0.893114207	189.2802548	0.600041743	189.2052371	0.707118958
190.0573248	0.01943509	189.9044586	0.052721985	190.0636943	0.003501564	189.6178344	0.099343089	189.8726115	0.109740527	189.9031847	0.056948451		190.0764331	0.851230621	189.8980892	0.768761321	189.8980892	0.603312825	190.1464968	0.78474428	189.866242	0.730647996	189.656051	0.529712141	190.2802548	0.601714378	190.1146497	0.893011729	190.0764331	0.600380492	190.0014154	0.707057309
190.8535032	0.020196964	190.7006369	0.052919538	190.8598726	0.003401429	190.4140127	0.099427607	190.6687898	0.109439289	190.6993631	0.057076965		190.8726115	0.84827913	190.6942675	0.771778967	190.6942675	0.602462729	190.9426752	0.784658458	190.6624204	0.734093163	190.4522293	0.529488829	191.0764331	0.597535039	190.910828	0.893120017	190.8726115	0.600685512	190.7975938	0.706900205
191.6496815	0.020960163	191.4968153	0.053069696	191.656051	0.003374527	191.2101911	0.099592148	191.4649682	0.109152423	191.4955414	0.057229791		191.6687898	0.845314956	191.4904459	0.774587385	191.4904459	0.601241395	191.7388535	0.784494783	191.4585987	0.737615162	191.2484076	0.529048061	191.8726115	0.593066818	191.7070064	0.893411542	191.6687898	0.600938127	191.5937721	0.706635359
192.4458599	0.021723404	192.2929936	0.053168518	192.4522293	0.00341612	192.0063694	0.099826588	192.2611465	0.108877852	192.2917197	0.057402497		192.4649682	0.842370273	192.2866242	0.777185223	192.2866242	0.599599109	192.5350318	0.784281932	192.2547771	0.741136443	192.044586	0.52835577	192.6687898	0.58838127	192.5031847	0.893848285	192.4649682	0.60112139	192.3899505	0.706253299
193.2420382	0.022485738	193.089172	0.053211955	193.2484076	0.003517448	192.8025478	0.100120953	193.0573248	0.108613965	193.0878981	0.057590011		193.2611465	0.839474603	193.0828025	0.779575149	193.0828025	0.597501212	193.3312102	0.784046022	193.0509554	0.744585266	192.8407643	0.527386794	193.4649682	0.583558326	193.2993631	0.894383681	193.2611465	0.601220738	193.1861288	0.705747977
194.0382166	0.023246462	193.8853503	0.053195972	194.044586	0.003667516	193.5987261	0.100465814	193.8535032	0.108359574	193.8840764	0.057787068		194.0573248	0.836653751	193.8789809	0.781763283	193.8789809	0.59493092	194.1273885	0.783809216	193.8471338	0.747897928	193.6369427	0.526126942	194.2611465	0.578682417	194.0955414	0.894965347	194.0573248	0.6012247	193.9823071	0.705117167
194.8343949	0.024005059	194.6815287	0.053116705	194.8407643	0.003855026	194.3949045	0.100852572	194.6496815	0.108113869	194.6802548	0.057988646		194.8535032	0.833928903	194.6751592	0.783758397	194.6751592	0.591890955	194.9235669	0.783588503	194.6433121	0.751020358	194.433121	0.524574322	195.0573248	0.57383819	194.8917197	0.895538334	194.8535032	0.601125598	194.7784855	0.704362618
195.6305732	0.024761143	195.477707	0.052970622	195.6369427	0.004069774	195.1910828	0.10127359	195.4458599	0.107876369	195.4764331	0.0581903		195.6496815	0.831315873	195.4713376	0.785570955	195.4713376	0.588403782	195.7197452	0.783394665	195.4394904	0.75390913	195.2292994	0.522739807	195.8535032	0.569106144	195.6878981	0.89604858	195.6496815	0.600920156	195.5746638	0.703489899
196.4267516	0.02551443	196.2738854	0.05275471	196.433121	0.004303356	195.9872611	0.101722222	196.2420382	0.107646868	196.2726115	0.058388317		196.4458599	0.828824506	196.2675159	0.787212065	196.2675159	0.584510371	196.5159236	0.78323147	196.2356688	0.756531969	196.0254777	0.520646618	196.6496815	0.564558483	196.4840764	0.896446214	196.4458599	0.600609917	196.3708422	0.702507957
197.2229299	0.02626471	197.0700637	0.052466652	197.2292994	0.004549336	196.7834395	0.102192735	197.0382166	0.107425377	197.0687898	0.058579762		197.2420382	0.826458222	197.0636943	0.788692406	197.0636943	0.58026763	197.3121019	0.783095087	197.0318471	0.758867806	196.8216561	0.518329101	197.4458599	0.56025552	197.2802548	0.896688384	197.2420382	0.600201337	197.1670205	0.701428388
198.0191083	0.027011847	197.866242	0.052104995	198.0254777	0.00480312	197.5796178	0.102680147	197.8343949	0.107212057	197.8649682	0.058762433		198.0382166	0.82421369	197.8598726	0.790021204	197.8598726	0.575744774	198.1082803	0.782973747	197.8280255	0.76090647	197.6178344	0.515830864	198.2420382	0.556242848	198.0764331	0.896741363	198.0382166	0.59970549	197.9631989	0.700264494
198.8152866	0.027755768	198.6624204	0.051669283	198.8216561	0.005061707	198.3757962	0.103180013	198.6305732	0.107007147	198.6611465	0.058934784		198.8343949	0.822080632	198.656051	0.791205326	198.656051	0.571019039	198.9044586	0.782847653	198.6242038	0.76264806	198.4140127	0.513202486	199.0382166	0.552549469	198.8726115	0.896581807	198.8343949	0.599137307	198.7593772	0.699030198
199.611465	0.028496478	199.4585987	0.051160152	199.6178344	0.005323408	199.1719745	0.103688158	199.4267516	0.106810884	199.4573248	0.059095816		199.6305732	0.82004174	199.4522293	0.792248516	199.4522293	0.566171177	199.7006369	0.782689183	199.4203822	0.764102065	199.2101911	0.510499025	199.8343949	0.549186924	199.6687898	0.896197146	199.6305732	0.598514376	199.5555556	0.697738906
200.4076433	0.029234067	200.2547771	0.050579364	200.4140127	0.00558759	199.9681529	0.104200384	200.2229299	0.106623425	200.2535032	0.059244966		200.4267516	0.818072723	200.2484076	0.793150833	200.2484076	0.56128113	200.4968153	0.782463387	200.2165605	0.765286243	200.0063694	0.507777528	200.6305732	0.546149438	200.4649682	0.895585175	200.4267516	0.597855411	200.3517339	0.69640243
201.2038217	0.029968725	201.0509554	0.049929791	201.2101911	0.005854442	200.7643312	0.104712168	201.0191083	0.106444776	201.0496815	0.05938198		201.2229299	0.816142503	201.044586	0.793908278	201.044586	0.556424226	201.2929936	0.782128846	201.0127389	0.7662253	200.8025478	0.505094723	201.4267516	0.543414945	201.2611465	0.894753014	201.2229299	0.597178528	201.1479122	0.69503004
202	0.030700751	201.8471338	0.04921532	202.0063694	0.00612478	201.5605096	0.105218363	201.8152866	0.106274735	201.8458599	0.05950679		202.0191083	0.81421357	201.8407643	0.794512649	201.8407643	0.551668094	202.089172	0.78163891	201.8089172	0.766949384	201.5987261	0.502504982	202.2229299	0.540946874	202.0573248	0.893715614	202.0191083	0.596499546	201.9440906	0.693627736
202.7961783	0.031430564	202.6433121	0.048440723	202.8025478	0.006399885	202.3566879	0.105712928	202.611465	0.106112845	202.6420382	0.059619389		202.8152866	0.812242558	202.6369427	0.794951614	202.6369427	0.547070413	202.8853503	0.780943358	202.6050955	0.767492413	202.3949045	0.500058624	203.0191083	0.538696489	202.8535032	0.892493978	202.8152866	0.595830508	202.7402689	0.692197773
203.5923567	0.032158702	203.4394904	0.047611465	203.5987261	0.006681362	203.1528662	0.106188709	203.4076433	0.10595838	203.4382166	0.059719723		203.611465	0.810181059	203.433121	0.795209015	203.433121	0.542677478	203.6815287	0.77999048	203.4012739	0.767890275	203.1910828	0.497800562	203.8152866	0.536605595	203.6496815	0.891113283	203.611465	0.595178574	203.5364473	0.69073848
204.388535	0.032885813	204.2356688	0.046733496	204.3949045	0.006971028	203.9490446	0.106637293	204.2038217	0.105810345	204.2343949	0.059807595		204.4076433	0.807976737	204.2292994	0.795265407	204.2292994	0.538523524	204.477707	0.778729581	204.1974522	0.768178946	203.9872611	0.495769264	204.611465	0.534609433	204.4458599	0.889601017	204.4076433	0.594545366	204.3326256	0.689244364
205.1847134	0.033612642	205.0318471	0.045813029	205.1910828	0.007270829	204.7452229	0.107048966	205	0.105667507	205.0305732	0.059882595		205.2038217	0.805574768	205.0254777	0.795098855	205.0254777	0.534630696	205.2738854	0.777113833	204.9936306	0.768392575	204.7834395	0.493995983	205.4076433	0.532639609	205.2420382	0.887985223	205.2038217	0.593926784	205.128804	0.687706481
205.9808917	0.034340001	205.8280255	0.044856325	205.9872611	0.007582758	205.5414013	0.107412802	205.7961783	0.105528437	205.8267516	0.059944065		206	0.802919634	205.8216561	0.794685985	205.8216561	0.531009518	206.0700637	0.775103353	205.7898089	0.768561644	205.5796178	0.492504188	206.2038217	0.530626935	206.0382166	0.886292906	206	0.593313208	205.9249823	0.686113041
206.7770701	0.035068737	206.6242038	0.043869492	206.7834395	0.007908807	206.3375796	0.107716897	206.5923567	0.105391572	206.6229299	0.059991101		206.7961783	0.799957258	206.6178344	0.794003314	206.6178344	0.527659776	206.866242	0.772668338	206.5859873	0.768711279	206.3757962	0.491309157	207	0.528504076	206.8343949	0.884548641	206.7961783	0.592690015	206.7211607	0.684450206
207.5732484	0.03579969	207.4203822	0.042858329	207.5796178	0.00825092	207.133758	0.107948749	207.388535	0.10525528	207.4191083	0.060022594		207.5923567	0.79663742	207.4140127	0.79302883	207.4140127	0.524571685	207.6624204	0.769792024	207.3821656	0.768859843	207.1719745	0.490417658	207.7961783	0.526207967	207.6305732	0.882773375	207.5923567	0.592038264	207.517339	0.682703007
208.3694268	0.036533647	208.2165605	0.041828194	208.3757962	0.008610962	207.9299363	0.108095785	208.1847134	0.105117936	208.2152866	0.060037305		208.388535	0.792916361	208.2101911	0.791743814	208.2101911	0.521727305	208.4585987	0.766473181	208.1783439	0.769017905	207.9681529	0.489827719	208.5923567	0.52368193	208.4267516	0.880983449	208.388535	0.591335468	208.3135173	0.680856348
209.1656051	0.037271294	209.0127389	0.040783916	209.1719745	0.008990694	208.7261146	0.108145992	208.9808917	0.104977988	209.011465	0.060033977		209.1847134	0.7887594	209.0063694	0.790134815	209.0063694	0.51910214	209.2547771	0.762727888	208.9745223	0.769187689	208.7643312	0.489528444	209.388535	0.520877477	209.2229299	0.87918984	209.1847134	0.590556368	209.1096957	0.678896007
209.9617834	0.038013172	209.8089172	0.039729752	209.9681529	0.009391752	209.522293	0.1080886	209.7770701	0.104834023	209.8076433	0.06001146		209.9808917	0.784143356	209.8025478	0.788195663	209.8025478	0.516666913	210.0509554	0.758590314	209.7707006	0.769363067	209.5605096	0.489499916	210.1847134	0.517755781	210.0191083	0.877397628	209.9808917	0.589673657	209.905874	0.676809588
210.7579618	0.03875963	210.6050955	0.038669369	210.7643312	0.009815626	210.3184713	0.107914755	210.5732484	0.104684832	210.6038217	0.059968842		210.7770701	0.779058522	210.5987261	0.785929365	210.5987261	0.514389501	210.8471338	0.754112343	210.566879	0.769530122	210.3566879	0.489713205	210.9808917	0.514288799	210.8152866	0.875605729	210.7770701	0.588658665	210.7020524	0.674587361
211.5541401	0.039510787	211.4012739	0.037605866	211.5605096	0.010263641	211.1146497	0.107618097	211.3694268	0.104529456	211.4	0.059905569		211.5732484	0.773509955	211.3949045	0.783349659	211.3949045	0.51223701	211.6433121	0.749361965	211.3630573	0.769668256	211.1528662	0.490130559	211.7770701	0.510460025	211.611465	0.873806918	211.5732484	0.587481986	211.4982307	0.672222926
212.3503185	0.040266499	212.1974522	0.036541816	212.3566879	0.010736932	211.910828	0.107195184	212.1656051	0.104367239	212.1961783	0.059821534		212.3694268	0.767517858	212.1910828	0.780481995	212.1910828	0.510177956	212.4394904	0.744420495	212.1592357	0.769751773	211.9490446	0.490705864	212.5732484	0.506264886	212.4076433	0.871988203	212.3694268	0.586114117	212.2944091	0.669713683
213.1464968	0.041026332	212.9936306	0.035479332	213.1528662	0.011236412	212.7070064	0.106645709	212.9617834	0.104197866	212.9923567	0.05971713		213.1656051	0.76111694	212.9872611	0.777363724	212.9872611	0.508184484	213.2356688	0.739378814	212.955414	0.769751829	212.7452229	0.491385462	213.3694268	0.501710746	213.2038217	0.870131572	213.1656051	0.584526141	213.0905874	0.667061079
213.9426752	0.041789537	213.7898089	0.034420147	213.9490446	0.011762738	213.5031847	0.105972476	213.7579618	0.104021398	213.788535	0.059593259		213.9617834	0.754354739	213.7834395	0.774043312	213.7834395	0.506234502	214.0318471	0.734332917	213.7515924	0.769638585	213.5414013	0.492109465	214.1656051	0.496816527	214	0.868215167	213.9617834	0.582690503	213.8867657	0.664270635
214.7388535	0.04255504	214.5859873	0.033365715	214.7452229	0.012316264	214.2993631	0.105181162	214.5541401	0.103838298	214.5847134	0.059451296		214.7579618	0.747289008	214.5796178	0.770578528	214.5796178	0.504313592	214.8280255	0.729379142	214.5477707	0.769383435	214.3375796	0.492813619	214.9617834	0.491611955	214.7961783	0.866214884	214.7579618	0.580581951	214.6829441	0.66135179
215.5350318	0.043321426	215.3821656	0.032317312	215.5414013	0.012896995	215.0955414	0.104279887	215.3503185	0.103649452	215.3808917	0.059293014		215.5541401	0.739984404	215.3757962	0.76703366	215.3757962	0.502416492	215.6242038	0.724609452	215.343949	0.768961128	215.133758	0.493431792	215.7579618	0.486136425	215.5923567	0.864106341	215.5541401	0.578178673	215.4791224	0.658317596
216.3312102	0.044086936	216.1783439	0.031276155	216.3375796	0.013504537	215.8917197	0.103278653	216.1464968	0.103456176	216.1770701	0.059120492		216.3503185	0.732508792	216.1719745	0.763475986	216.1719745	0.500547977	216.4203822	0.72010711	216.1401274	0.768351666	215.9299363	0.493899048	216.5541401	0.48043752	216.388535	0.861867133	216.3503185	0.575463654	216.2753008	0.655184321
217.1273885	0.044849468	216.9745223	0.03024352	217.133758	0.014138047	216.6878981	0.102188711	216.9426752	0.103260214	216.9732484	0.058935992		217.1464968	0.724929489	216.9681529	0.759971821	216.9681529	0.498722978	217.2165605	0.715943016	216.9363057	0.76754188	216.7261146	0.494155193	217.3503185	0.474569229	217.1847134	0.859479192	217.1464968	0.572426261	217.0714791	0.651971007
217.9235669	0.045606578	217.7707006	0.029220866	217.9299363	0.014796204	217.4840764	0.101021923	217.7388535	0.103063711	217.7694268	0.058741856		217.9426752	0.717309788	217.7643312	0.756582574	217.7643312	0.496965832	218.0127389	0.712172883	217.7324841	0.766526596	217.522293	0.494148539	218.1464968	0.468589893	217.9808917	0.856931033	217.9426752	0.569063982	217.8676575	0.648699013
218.7197452	0.046355493	218.566879	0.028209956	218.7261146	0.01547718	218.2802548	0.099790166	218.5350318	0.102869174	218.5656051	0.058540394		218.7388535	0.709706009	218.5605096	0.753361194	218.5605096	0.495308694	218.8089172	0.708835325	218.5286624	0.765309386	218.3184713	0.49383956	218.9426752	0.462559988	218.7770701	0.854219624	218.7388535	0.565384243	218.6638358	0.645391558
219.5159236	0.047093136	219.3630573	0.02721297	219.522293	0.016178649	219.0764331	0.09850481	219.3312102	0.102679393	219.3617834	0.058333792		219.5350318	0.702165243	219.3566879	0.750349358	219.3566879	0.493789219	219.6050955	0.70595084	219.3248408	0.763902882	219.1146497	0.493204022	219.7388535	0.456539798	219.5732484	0.851351645	219.5350318	0.5614061	219.4600142	0.642073234
220.3121019	0.047816147	220.1592357	0.026232606	220.3184713	0.01689781	219.8726115	0.097176294	220.1273885	0.102497343	220.1579618	0.05812404		220.3312102	0.694723854	220.1528662	0.747575607	220.1528662	0.492447744	220.4012739	0.703521621	220.1210191	0.762328683	219.910828	0.492235156	220.5350318	0.450587114	220.3694268	0.848343922	220.3312102	0.557161596	220.2561925	0.638769477
221.1082803	0.048520939	220.955414	0.025272158	221.1146497	0.017631443	220.6687898	0.095813795	220.9235669	0.102326039	220.9541401	0.057912875		221.1273885	0.687406726	220.9490446	0.745054479	220.9490446	0.491324259	221.1974522	0.701532062	220.9171975	0.760616884	220.7070064	0.490944545	221.3312102	0.444755064	221.1656051	0.845222974	221.1273885	0.552696486	221.0523708	0.635505942
221.9044586	0.049203747	221.7515924	0.024335561	221.910828	0.018375988	221.4649682	0.094424997	221.7197452	0.102168366	221.7503185	0.057701732		221.9235669	0.680227156	221.7452229	0.742786579	221.7452229	0.490455488	221.9936306	0.699949847	221.7133758	0.758805263	221.5031847	0.489361523	222.1273885	0.439090189	221.9617834	0.842023678	221.9235669	0.548070049	221.8485492	0.632307753
222.7006369	0.049860709	222.5477707	0.023427397	222.7070064	0.019127643	222.2611465	0.093015933	222.5159236	0.102026877	222.5464968	0.057491712		222.7197452	0.673187284	222.5414013	0.740759398	222.5414013	0.489872341	222.7898089	0.698727481	222.5095541	0.756938169	222.2993631	0.48753111	222.9235669	0.43363091	222.7579618	0.838787228	222.7197452	0.543353737	222.6447275	0.629198629
223.4968153	0.050487963	223.343949	0.02255286	223.5031847	0.01988247	223.0573248	0.091590903	223.3121019	0.101903572	223.3426752	0.057283553		223.5159236	0.66627893	223.3375796	0.73894866	223.3375796	0.489597955	223.5859873	0.697804175	223.3057325	0.755065122	223.0955414	0.485510701	223.7197452	0.42840646	223.5541401	0.835558627	223.5159236	0.538628529	223.4409059	0.626199906
224.2929936	0.05108175	224.1401274	0.02171766	224.2993631	0.020636505	223.8535032	0.090152435	224.1082803	0.101799674	224.1388535	0.057077605		224.3121019	0.65948471	224.133758	0.737319954	224.133758	0.489646409	224.3821656	0.697108009	224.1019108	0.753239165	223.8917197	0.483365915	224.5159236	0.423436389	224.3503185	0.832383999	224.3121019	0.533981057	224.2370842	0.623329512
225.089172	0.051638542	224.9363057	0.020927887	225.0955414	0.021385854	224.6496815	0.088701309	224.9044586	0.101715427	224.9350318	0.056873804		225.1082803	0.652779366	224.9299363	0.735830462	224.9299363	0.49002214	225.1783439	0.696558333	224.8980892	0.751514978	224.6878981	0.481166089	225.3121019	0.418730656	225.1464968	0.829308024	225.1082803	0.529498758	225.0332626	0.620600978
225.8853503	0.052155169	225.7324841	0.020189826	225.8917197	0.022126782	225.4458599	0.087236605	225.7006369	0.101649933	225.7312102	0.056671663		225.9044586	0.64613124	225.7261146	0.734430613	225.7261146	0.490719972	225.9745223	0.69606839	225.6942675	0.749946772	225.4840764	0.478979901	226.1082803	0.414290316	225.9426752	0.826371697	225.9044586	0.525264534	225.8294409	0.618022604
226.6815287	0.052628944	226.5286624	0.01950974	226.6878981	0.022855766	226.2420382	0.085755801	226.4968153	0.101601058	226.5273885	0.056470262		226.7006369	0.63950388	226.522293	0.733065591	226.522293	0.491725658	226.7707006	0.695548163	226.4904459	0.748585991	226.2802548	0.47687154	226.9044586	0.410108745	226.7388535	0.823610575	226.7006369	0.521351543	226.6256192	0.615596854
227.477707	0.053057774	227.3248408	0.018893639	227.4840764	0.023569541	227.0382166	0.084254923	227.2929936	0.101565417	227.3235669	0.056268259		227.4968153	0.632857807	227.3184713	0.731676663	227.3184713	0.493016786	227.566879	0.694907446	227.2866242	0.747478879	227.0764331	0.474897687	227.7006369	0.406173312	227.5350318	0.82105356	227.4968153	0.517818757	227.4217976	0.6133201
228.2738854	0.053440252	228.1210191	0.018347057	228.2802548	0.024265107	227.8343949	0.08272873	228.089172	0.101538458	228.1197452	0.056063921		228.2929936	0.626152462	228.1146497	0.730202343	228.1146497	0.494563937	228.3630573	0.694059134	228.0828025	0.746663981	227.8726115	0.473105442	228.4968153	0.402467344	228.3312102	0.818722194	228.2929936	0.514707823	228.2179759	0.61118274
229.0700637	0.05377571	228.9171975	0.017874864	229.0764331	0.024939732	228.6305732	0.081170984	228.8853503	0.101514616	228.9159236	0.055855181		229.089172	0.619348386	228.910828	0.728579465	228.910828	0.49633199	229.1592357	0.692922675	228.8789809	0.746169699	228.6687898	0.471531188	229.2929936	0.398972259	229.1273885	0.816630401	229.089172	0.512041556	229.0141543	0.609169735
229.866242	0.054064234	229.7133758	0.017481127	229.8726115	0.025590932	229.4267516	0.079574764	229.6815287	0.101487559	229.7121019	0.055639723		229.8853503	0.612409662	229.7070064	0.726744257	229.7070064	0.498281518	229.955414	0.69142762	229.6751592	0.746012051	229.4649682	0.470200308	230.089172	0.395669694	229.9235669	0.814784564	229.8853503	0.509824112	229.8103326	0.607261532
230.6624204	0.054306637	230.5095541	0.017169056	230.6687898	0.026216441	230.2229299	0.077932869	230.477707	0.101450452	230.5082803	0.055415091		230.6815287	0.605306614	230.5031847	0.724633512	230.5031847	0.50037024	230.7515924	0.68951711	230.4713376	0.746192843	230.2611465	0.469127585	230.8853503	0.392543489	230.7197452	0.81318382	230.6815287	0.508042639	230.606511	0.605435317
231.4585987	0.05450439	231.3057325	0.016941031	231.4649682	0.026814188	231.0191083	0.076238276	231.2738854	0.10139625	231.3044586	0.055178827		231.477707	0.598018691	231.2993631	0.722185994	231.2993631	0.502554534	231.5477707	0.68715112	231.2675159	0.746698449	231.0573248	0.468318129	231.6815287	0.389581397	231.5159236	0.811820497	231.477707	0.506670024	231.4026893	0.603666537
232.2547771	0.054659519	232.1019108	0.016798719	232.2611465	0.027382264	231.8152866	0.074484639	232.0700637	0.10131796	232.1006369	0.05492862		232.2738854	0.590537386	232.0955414	0.719344167	232.0955414	0.504791034	232.343949	0.684309199	232.0636943	0.747499429	231.8535032	0.467768671	232.477707	0.386776456	232.3121019	0.810680587	232.2738854	0.505668268	232.1988677	0.601930577
233.0509554	0.054774474	232.8980892	0.016743274	233.0573248	0.027918902	232.611465	0.072666818	232.866242	0.101208856	232.8968153	0.054662465		233.0700637	0.582868938	232.8917197	0.716056319	232.8917197	0.50703833	233.1401274	0.680992456	232.8598726	0.748551159	232.6496815	0.467469088	233.2738854	0.384127934	233.1082803	0.809744226	233.0700637	0.504992036	232.995046	0.600204499
233.8471338	0.054851993	233.6942675	0.016775581	233.8535032	0.028422468	233.4076433	0.070781369	233.6624204	0.101062632	233.6929936	0.054378808		233.866242	0.575036472	233.6878981	0.712279124	233.6878981	0.509258805	233.9363057	0.677224496	233.656051	0.749795575	233.4458599	0.467404069	234.0700637	0.38164186	233.9044586	0.80898616	233.866242	0.504592021	233.7912243	0.598468731
234.6433121	0.054894955	234.4904459	0.016896539	234.6496815	0.028891461	234.2038217	0.068826967	234.4585987	0.100873477	234.489172	0.05407668		234.6624204	0.567081173	234.4840764	0.70798056	234.4840764	0.511420591	234.7324841	0.673051111	234.4522293	0.751164029	234.2420382	0.467554867	234.866242	0.379331117	234.7006369	0.808376189	234.6624204	0.504417871	234.5874027	0.596708612
235.4394904	0.054906253	235.2866242	0.017107326	235.4458599	0.029324536	235	0.066804705	235.2547771	0.100636089	235.2853503	0.053755782		235.4585987	0.559062102	235.2802548	0.703143048	235.2802548	0.513499616	235.5286624	0.668538572	235.2484076	0.75258111	235.0382166	0.467901075	235.6624204	0.377215133	235.4968153	0.807879651	235.4585987	0.504420568	235.383581	0.594915653
236.2356688	0.054888683	236.0828025	0.017409636	236.2420382	0.029720534	235.7961783	0.064718224	236.0509554	0.100345618	236.0815287	0.053416539		236.2547771	0.551054356	236.0764331	0.697766507	236.0764331	0.515481648	236.3248408	0.66377051	236.044586	0.753969155	235.8343949	0.468422431	236.4585987	0.375319206	236.2929936	0.807457988	236.2547771	0.504554223	236.1797594	0.593088447
237.0318471	0.054844852	236.8789809	0.017805847	237.0382166	0.030078544	236.5923567	0.062573657	236.8471338	0.099997572	236.877707	0.053060095		237.0509554	0.543145475	236.8726115	0.691870957	236.8726115	0.517364197	237.1210191	0.658843529	236.8407643	0.75525307	236.6305732	0.469100614	237.2547771	0.373673495	237.089172	0.807069473	237.0509554	0.504777349	236.9759377	0.591233129
237.8280255	0.054777121	237.6751592	0.018299113	237.8343949	0.030397975	237.388535	0.06037938	237.6433121	0.099587688	237.6738854	0.052688255		237.8471338	0.535430289	237.6687898	0.685498158	237.6687898	0.519158066	237.9171975	0.653861811	237.6369427	0.756365	237.4267516	0.469921001	238.0509554	0.372311724	237.8853503	0.806670197	237.8471338	0.505053687	237.7721161	0.589363326
238.6242038	0.054687569	238.4713376	0.018893358	238.6305732	0.030678647	238.1847134	0.058145591	238.4394904	0.099111782	238.4700637	0.052303389		238.6433121	0.528004678	238.4649682	0.678711823	238.4649682	0.520888316	238.7133758	0.64893112	238.433121	0.757248423	238.2229299	0.470874329	238.8471338	0.371269646	238.6815287	0.806215376	238.6433121	0.5053527	238.5682944	0.587499601
239.4203822	0.05457798	239.2675159	0.019593181	239.4267516	0.030920894	238.9808917	0.055883776	239.2356688	0.098565611	239.266242	0.051908288		239.4394904	0.520958968	239.2611465	0.671595992	239.2611465	0.522594386	239.5095541	0.64415267	239.2292994	0.757861296	239.0191083	0.471958168	239.6433121	0.370583296	239.477707	0.805661059	239.4394904	0.505649808	239.3644728	0.585668405
240.2165605	0.054449852	240.0636943	0.020403663	240.2229299	0.031125675	239.7770701	0.053606103	240.0318471	0.097944736	240.0624204	0.051506006		240.2356688	0.514371787	240.0573248	0.664251384	240.0573248	0.524329158	240.3057325	0.639617362	240.0254777	0.758178009	239.8152866	0.473178071	240.4394904	0.370287112	240.2738854	0.804966213	240.2356688	0.505926464	240.1606511	0.583900618
241.0127389	0.05430442	240.8598726	0.021330095	241.0191083	0.031294676	240.5732484	0.051324824	240.8280255	0.097244403	240.8585987	0.051099684		241.0318471	0.508305132	240.8535032	0.65678986	240.8535032	0.526156806	241.1019108	0.635400822	240.8216561	0.75819008	240.611465	0.474548254	241.2356688	0.370411958	241.0700637	0.804095145	241.0318471	0.506170106	240.9568294	0.582229796
241.8089172	0.054142689	241.656051	0.022377635	241.8152866	0.031430391	241.3694268	0.049051724	241.6242038	0.096459471	241.6547771	0.050692382		241.8280255	0.5028012	241.6496815	0.649327462	241.6496815	0.528149467	241.8980892	0.631559609	241.6178344	0.757905644	241.4076433	0.4760916	242.0318471	0.370983144	241.866242	0.80302006	241.8280255	0.506374021	241.7530078	0.580690245
242.6050955	0.053965478	242.4522293	0.02355091	242.611465	0.031536169	242.1656051	0.046797677	242.4203822	0.095584365	242.4509554	0.05028692		242.6242038	0.497881182	242.4458599	0.641976783	242.4458599	0.530382867	242.6942675	0.628128818	242.4140127	0.757347938	242.2038217	0.477838856	242.8280255	0.37201853	242.6624204	0.801723522	242.6242038	0.50653713	242.5491861	0.579315069
243.4012739	0.05377346	243.2484076	0.024853595	243.4076433	0.031616203	242.9617834	0.044572309	243.2165605	0.094613087	243.2471338	0.049885731		243.4203822	0.493545941	243.2420382	0.634839629	243.2420382	0.532931281	243.4904459	0.625121153	243.2101911	0.756553038	243	0.479826924	243.6242038	0.373526824	243.4585987	0.80020044	243.4203822	0.506663672	243.3453645	0.578134322
244.1974522	0.053567212	244.044586	0.026287985	244.2038217	0.031675456	243.7579618	0.042383791	244.0127389	0.093539291	244.0433121	0.049490747		244.2165605	0.489778184	244.0382166	0.628000837	244.0382166	0.535862295	244.2866242	0.622527421	244.0063694	0.75556715	243.7961783	0.482096245	244.4203822	0.375506191	244.2547771	0.798459231	244.2165605	0.50676276	244.1415428	0.577173368
244.9936306	0.053347252	244.8407643	0.027854595	245	0.031719503	244.5541401	0.040238751	244.8089172	0.092356424	244.8394904	0.049103305		245.0127389	0.486545646	244.8343949	0.621523976	244.8343949	0.539231933	245.0828025	0.620318274	244.8025478	0.754443706	244.5923567	0.484687455	245.2165605	0.3779433	245.0509554	0.796521837	245.0127389	0.50684777	244.9377212	0.576451544
245.7898089	0.053114084	245.6369427	0.029551813	245.7961783	0.031754307	245.3503185	0.038142273	245.6050955	0.091057945	245.6356688	0.048724084		245.8089172	0.483804744	245.6305732	0.61544926	245.6305732	0.543080654	245.8789809	0.618446978	245.5987261	0.753240515	245.388535	0.48763761	246.0127389	0.380812921	245.8471338	0.794422444	245.8089172	0.506935519	245.7338995	0.575981183
246.5859873	0.052868221	246.433121	0.03137564	246.5923567	0.03178593	246.1464968	0.036097978	246.4012739	0.089637643	246.4318471	0.048353082		246.6050955	0.481504273	246.4267516	0.60979368	246.4267516	0.547430625	246.6751592	0.616852916	246.3949045	0.752017098	246.1847134	0.490976404	246.8089172	0.384078155	246.6433121	0.792204923	246.6050955	0.507045228	246.5300778	0.575767034
247.3821656	0.052610216	247.2292994	0.033319552	247.388535	0.031820209	246.9426752	0.03410815	247.1974522	0.088090027	247.2280255	0.047989631		247.4012739	0.479588796	247.2229299	0.604553012	247.2229299	0.552284473	247.4713376	0.615465586	247.1910828	0.750832316	246.9808917	0.494722858	247.6050955	0.387691352	247.4394904	0.789919294	247.4012739	0.507197239	247.3262562	0.575806103
248.1783439	0.052340674	248.0254777	0.035374489	248.1847134	0.031862436	247.7388535	0.032173893	247.9936306	0.086410809	248.0242038	0.04763246		248.1974522	0.47800158	248.0191083	0.599705187	248.0191083	0.557625513	248.2675159	0.614208832	247.9872611	0.749742317	247.7770701	0.498882879	248.4012739	0.391595709	248.2356688	0.787617632	248.1974522	0.507411564	248.1224345	0.576087913
248.9745223	0.052060256	248.8216561	0.03752902	248.9808917	0.031917072	248.5350318	0.030295306	248.7898089	0.084597443	248.8203822	0.047279819		248.9936306	0.476686999	248.8152866	0.595214432	248.8152866	0.563419255	249.0636943	0.613005135	248.7834395	0.748798802	248.5732484	0.503448001	249.1974522	0.395727489	249.0318471	0.785349963	248.9936306	0.507706303	248.9186129	0.576595153
249.7707006	0.051769672	249.6178344	0.03976965	249.7770701	0.031987535	249.3312102	0.028471653	249.5859873	0.082649697	249.6165605	0.046929641		249.7898089	0.475592457	249.611465	0.591035652	249.611465	0.569615889	249.8598726	0.611779818	249.5796178	0.748047564	249.3694268	0.508395354	249.9936306	0.400018748	249.8280255	0.783160637	249.7898089	0.508096094	249.7147912	0.57730469
250.566879	0.051469663	250.4140127	0.042081295	250.5732484	0.032076076	250.1273885	0.026701527	250.3821656	0.080570207	250.4127389	0.046579754		250.5859873	0.474669939	250.4076433	0.587118631	250.4076433	0.576153361	250.656051	0.610465041	250.3757962	0.747527252	250.1656051	0.513688787	250.7898089	0.404400391	250.6242038	0.781085525	250.5859873	0.508590707	250.5109696	0.578188848
251.3630573	0.051160977	251.2101911	0.044447879	251.3694268	0.032183755	250.9235669	0.024983011	251.1783439	0.078364942	251.2089172	0.046228113		251.3821656	0.473877301	251.2038217	0.583411792	251.2038217	0.58296071	251.4522293	0.609003523	251.1719745	0.747268331	250.9617834	0.519280848	251.5859873	0.408805356	251.4203822	0.779150239	251.3821656	0.509193977	251.3071479	0.579216897
252.1592357	0.050844335	252.0063694	0.046853006	252.1656051	0.032310508	251.7197452	0.023313823	251.9745223	0.076043531	252.0050955	0.045873041		252.1783439	0.473179443	252	0.579865377	252	0.589961353	252.2484076	0.607351905	251.9681529	0.747292179	251.7579618	0.525115278	252.3821656	0.413171704	252.2165605	0.777369342	252.1783439	0.509903182	252.1033263	0.58035664
252.955414	0.05052039	252.8025478	0.049280681	252.9617834	0.032455287	252.5159236	0.021691454	252.7707006	0.073619368	252.8012739	0.045513436		252.9745223	0.472549465	252.7961783	0.576434029	252.7961783	0.597076134	253.044586	0.605483655	252.7643312	0.747610339	252.5541401	0.53112967	253.1783439	0.417445395	253.0127389	0.775746406	252.9745223	0.510708982	252.8995046	0.581576008
253.7515924	0.050189696	253.5987261	0.051715995	253.7579618	0.032616241	253.3121019	0.020113305	253.566879	0.071109447	253.5974522	0.045148937		253.7707006	0.471969881	253.5923567	0.573078814	253.5923567	0.604226018	253.8407643	0.603391419	253.5605096	0.748223917	253.3503185	0.537257988	253.9745223	0.421582577	253.8089172	0.774274707	253.7707006	0.511595931	253.6956829	0.582844583
254.5477707	0.049852673	254.3949045	0.054145747	254.5541401	0.032790925	254.1082803	0.01857682	254.3630573	0.068533911	254.3936306	0.044780015		254.566879	0.471433897	254.388535	0.56976875	254.388535	0.611334396	254.6369427	0.601088639	254.3566879	0.749123199	254.1464968	0.543432753	254.7707006	0.42555124	254.6050955	0.772938296	254.566879	0.51254351	254.4918613	0.584134965
255.343949	0.049509586	255.1910828	0.056558944	255.3503185	0.032976495	254.9044586	0.017079631	255.1592357	0.065915308	255.1898089	0.044407993		255.3630573	0.470946711	255.1847134	0.566481935	255.1847134	0.618329021	255.433121	0.598610283	255.1528662	0.750287561	254.9426752	0.549586793	255.566879	0.429332188	255.4012739	0.771713252	255.3630573	0.513527573	255.2880396	0.585423924
256.1401274	0.049160529	255.9872611	0.058947173	256.1464968	0.033169893	255.7006369	0.015619715	255.955414	0.063277627	255.9859873	0.044034988		256.1592357	0.470526654	255.9808917	0.563206308	255.9808917	0.625143628	256.2292994	0.596012462	255.9490446	0.751685767	255.7388535	0.555654555	256.3630573	0.432919298	256.1974522	0.770568953	256.1592357	0.514522033	256.084218	0.586693296
256.9363057	0.048805436	256.7834395	0.061304818	256.9426752	0.033367996	256.4968153	0.014195579	256.7515924	0.060645188	256.7821656	0.043663803		256.955414	0.470205964	256.7770701	0.559940086	256.7770701	0.631719315	257.0254777	0.59337076	256.7452229	0.753276805	256.5350318	0.561573027	257.1592357	0.436319144	256.9936306	0.769469293	256.955414	0.51550063	256.8803963	0.587930558
257.7324841	0.048444085	257.5796178	0.063629147	257.7388535	0.033567736	257.2929936	0.012806493	257.5477707	0.058041494	257.5783439	0.043297791		257.7515924	0.470030827	257.5732484	0.556691839	257.5732484	0.638005736	257.8216561	0.590777131	257.5414013	0.75501134	257.3312102	0.567282378	257.955414	0.439550062	257.7898089	0.768373797	257.7515924	0.5164386	257.6765747	0.589129079
258.5286624	0.048076133	258.3757962	0.065920285	258.5350318	0.033766185	258.089172	0.011452807	258.343949	0.055488157	258.3745223	0.042940713		258.5477707	0.470060345	258.3694268	0.553480184	258.3694268	0.643962166	258.6178344	0.588335328	258.3375796	0.756833885	258.1273885	0.572726421	258.7515924	0.442640798	258.5859873	0.767238689	258.5477707	0.517314135	258.472753	0.590287994
259.3248408	0.047701144	259.1719745	0.068181089	259.3312102	0.033960622	258.8853503	0.010136425	259.1401274	0.053003999	259.1707006	0.042596656		259.343949	0.470364069	259.1656051	0.550332989	259.1656051	0.649558465	259.4140127	0.586155008	259.133758	0.758685676	258.9235669	0.577853024	259.5477707	0.445628846	259.3821656	0.766017959	259.343949	0.518109542	259.2689314	0.591411731
260.1210191	0.047318632	259.9681529	0.070416968	260.1273885	0.034148569	259.6815287	0.008861578	259.9363057	0.050604389	259.966879	0.042270027		260.1401274	0.47101793	259.9617834	0.547286036	259.9617834	0.654775932	260.2101911	0.584344795	259.9299363	0.760508164	259.7197452	0.582614579	260.343949	0.448558624	260.1783439	0.764664537	260.1401274	0.518812069	260.0651097	0.592509185
260.9171975	0.046928095	260.7643312	0.072635661	260.9235669	0.03432782	260.477707	0.007636192	260.7324841	0.048300856	260.7630573	0.041965725		260.9363057	0.472098659	260.7579618	0.544381059	260.7579618	0.659608019	261.0063694	0.58300485	260.7261146	0.762246892	260.5159236	0.586968619	261.1401274	0.451479552	260.9745223	0.763131685	260.9363057	0.5194144	260.861288	0.593592637
261.7133758	0.046529049	261.5605096	0.074846991	261.7197452	0.034496463	261.2738854	0.006474482	261.5286624	0.046100966	261.5592357	0.04168959		261.7324841	0.473677171	261.5541401	0.541663168	261.5541401	0.664060838	261.8025478	0.582219606	261.522293	0.763855425	261.3121019	0.590878661	261.9363057	0.45444413	261.7707006	0.761374708	261.7324841	0.519914841	261.6574664	0.594676505
262.5095541	0.046121064	262.3566879	0.077062618	262.5159236	0.034652897	262.0700637	0.005402015	262.3248408	0.044008449	262.355414	0.041449409		262.5286624	0.475811737	262.3503185	0.539177708	262.3503185	0.668153362	262.5987261	0.58205142	262.3184713	0.765298908	262.1082803	0.594315302	262.7324841	0.457506044	262.566879	0.759353071	262.5286624	0.520317247	262.4536447	0.595776089
263.3057325	0.045703779	263.1528662	0.079295774	263.3121019	0.03479585	262.866242	0.004465338	263.1210191	0.042023504	263.1515924	0.041256849		263.3248408	0.478542023	263.1464968	0.536966765	263.1464968	0.671917196	263.3949045	0.582535846	263.1146497	0.766556806	262.9044586	0.597257606	263.5286624	0.460718303	263.3630573	0.757032948	263.3248408	0.520630742	263.2498231	0.596906471
264.1019108	0.045276919	263.9490446	0.081560996	264.1082803	0.034924402	263.6624204	0.003746437	263.9171975	0.040143251	263.9477707	0.041130401		264.1210191	0.481885024	263.9426752	0.53506558	263.9426752	0.675395807	264.1910828	0.583679074	263.910828	0.767624457	263.7006369	0.599694704	264.3248408	0.464131423	264.1592357	0.754390153	264.1210191	0.520869261	264.0460014	0.59808172
264.8980892	0.044840306	264.7452229	0.083873827	264.9044586	0.035038009	264.4585987	0.003364634	264.7133758	0.038362245	264.743949	0.041095804		264.9171975	0.485833642	264.7388535	0.533499272	264.7388535	0.678643077	264.9872611	0.58545776	264.7070064	0.768513182	264.4968153	0.601627541	265.1210191	0.467791621	264.955414	0.751413263	264.9171975	0.521050967	264.8421798	0.599314481
265.6942675	0.044393857	265.5414013	0.086250493	265.7006369	0.035136529	265.2547771	0.003413271	265.5095541	0.036673021	265.5401274	0.041173434		265.7133758	0.490358091	265.5350318	0.532280253	265.5350318	0.681721122	265.7834395	0.587821186	265.5031847	0.76924893	265.2929936	0.603070587	265.9171975	0.471739022	265.7515924	0.748106624	265.7133758	0.521197567	265.6383581	0.600615931
266.4904459	0.043937578	266.3375796	0.088707515	266.4968153	0.035220247	266.0509554	0.003859	266.3057325	0.035066624	266.3363057	0.041358193		266.5095541	0.495409746	266.3312102	0.531406722	266.3312102	0.684697359	266.5796178	0.590695381	266.2993631	0.769869622	266.089172	0.60405328	266.7133758	0.476005863	266.5477707	0.744492786	266.5095541	0.521333545	266.4345364	0.601996034
267.2866242	0.043471568	267.133758	0.091261271	267.2929936	0.035289885	266.8471338	0.004574832	267.1019108	0.033533093	267.1324841	0.04162613		267.3057325	0.500926634	267.1273885	0.53086245	267.1273885	0.68764092	267.3757962	0.593988598	267.0955414	0.770421533	266.8853503	0.604620914	267.5095541	0.480614727	267.343949	0.740613816	267.3057325	0.521485334	267.2307148	0.603463881
268.0828025	0.042996001	267.9299363	0.093927465	268.089172	0.035346601	267.6433121	0.005447038	267.8980892	0.032061894	267.9286624	0.0419558		268.1019108	0.506839549	267.9235669	0.530617916	267.9235669	0.690618602	268.1719745	0.597597483	267.8917197	0.770955163	267.6815287	0.604834634	268.3057325	0.485576879	268.1401274	0.736530965	268.1019108	0.52168043	268.0268931	0.605027958
268.8789809	0.042511127	268.7261146	0.096720526	268.8853503	0.035391968	268.4394904	0.006407531	268.6942675	0.030642286	268.7248408	0.042334688		268.8980892	0.513077885	268.7197452	0.530632643	268.7197452	0.693690664	268.9681529	0.601413295	268.6878981	0.771521056	268.477707	0.60477024	269.1019108	0.490890784	268.9363057	0.732322305	268.8980892	0.521946454	268.8230715	0.606696147
269.6751592	0.042017264	269.522293	0.099652924	269.6815287	0.035427913	269.2356688	0.007421026	269.4904459	0.029263651	269.5210191	0.042756555		269.6942675	0.519574545	269.5159236	0.530858414	269.5159236	0.696906869	269.7643312	0.605327649	269.4840764	0.77216596	269.2738854	0.604515568	269.8980892	0.496540985	269.7324841	0.728078257	269.6942675	0.522310181	269.6192498	0.608475381
270.4713376	0.041514795	270.3184713	0.102734433	270.477707	0.035456635	270.0318471	0.008470703	270.2866242	0.027915767	270.3171975	0.043218467		270.4904459	0.526269592	270.3121019	0.531242943	270.3121019	0.700303167	270.5605096	0.60923743	270.2802548	0.772929628	270.0700637	0.604166398	270.6942675	0.502497511	270.5286624	0.723895326	270.4904459	0.522796549	270.4154282	0.610370949
271.2675159	0.041004174	271.1146497	0.105971368	271.2738854	0.035480489	270.8280255	0.009549943	271.0828025	0.026589079	271.1133758	0.043719011		271.2866242	0.533112645	271.1082803	0.531733567	271.1082803	0.70389942	271.3566879	0.613048721	271.0764331	0.773842411	270.866242	0.603821062	271.4904459	0.508716019	271.3248408	0.719868767	271.2866242	0.523427661	271.2116065	0.612385586
272.0636943	0.040485928	271.910828	0.109365851	272.0700637	0.035501846	271.6242038	0.010658097	271.8789809	0.025274958	271.9095541	0.044257336		272.0828025	0.540064169	271.9044586	0.532280588	271.9044586	0.707698415	272.1528662	0.616679704	271.8726115	0.774923695	271.6624204	0.603574173	272.2866242	0.515138858	272.1210191	0.716085162	272.0828025	0.524221834	272.0077849	0.614518511
272.8598726	0.039960669	272.7070064	0.112915164	272.866242	0.035522947	272.4203822	0.011798298	272.6751592	0.023965989	272.7057325	0.044832613		272.8789809	0.547095951	272.7006369	0.532840005	272.7006369	0.711686291	272.9490446	0.620062638	272.6687898	0.776181132	272.4585987	0.603510144	273.0828025	0.521697161	272.9171975	0.712615959	272.8789809	0.525192737	272.8039632	0.616764669
273.656051	0.039429107	273.5031847	0.11661126	273.6624204	0.035545758	273.2165605	0.012976257	273.4713376	0.022656289	273.5019108	0.045443734		273.6751592	0.554191041	273.4968153	0.533375499	273.4968153	0.7158343	273.7452229	0.623145061	273.4649682	0.777610583	273.2547771	0.603697256	273.8789809	0.528313985	273.7133758	0.709512828	273.6751592	0.526348678	273.6001415	0.619114359
274.4522293	0.038892067	274.2993631	0.120440526	274.4585987	0.035571855	274.0127389	0.014199542	274.2675159	0.021341871	274.2980892	0.046089172		274.4713376	0.561343404	274.2929936	0.533859664	274.2929936	0.720101663	274.5414013	0.625890383	274.2611465	0.779196651	274.0509554	0.604183042	274.6751592	0.534908349	274.5095541	0.706805269	274.4713376	0.527692141	274.3963199	0.621553396
275.2484076	0.038350498	275.0955414	0.12438383	275.2547771	0.035602346	274.8089172	0.01547707	275.0636943	0.020021059	275.0942675	0.046766961		275.2675159	0.568557463	275.089172	0.53427456	275.089172	0.724439182	275.3375796	0.628278053	275.0573248	0.780913703	274.8471338	0.604991556	275.4713376	0.541399869	275.3057325	0.70450054	275.2675159	0.529219625	275.1924982	0.624063839
276.044586	0.037805491	275.8917197	0.128416941	276.0509554	0.035637837	275.6050955	0.016818692	275.8598726	0.018694934	275.8904459	0.047474779		276.0636943	0.575847633	275.8853503	0.534611699	275.8853503	0.728793196	276.133758	0.630303429	275.8535032	0.782727311	275.6433121	0.606122809	276.2675159	0.547713574	276.1019108	0.702585495	276.0636943	0.530921887	275.9886766	0.626625226
276.8407643	0.037258277	276.6878981	0.132511293	276.8471338	0.03567845	276.4012739	0.018234803	276.656051	0.017367814	276.6866242	0.048210127		276.8598726	0.583237889	276.6815287	0.534871621	276.6815287	0.733109499	276.9299363	0.631977458	276.6496815	0.784596056	276.4394904	0.607554296	277.0636943	0.553784361	276.8980892	0.701029788	276.8598726	0.532784609	276.7848549	0.629216175
277.6369427	0.036710227	277.4840764	0.136635107	277.6433121	0.035723891	277.1974522	0.01973593	277.4522293	0.016047728	277.4828025	0.048970577		277.656051	0.590761332	277.477707	0.535063164	277.477707	0.737336911	277.7261146	0.6333262	277.4458599	0.786473682	277.2356688	0.60924426	277.8598726	0.559560622	277.6942675	0.699789753	277.656051	0.534789494	277.5810333	0.631816157
278.433121	0.036162834	278.2802548	0.140754771	278.4394904	0.035773551	277.9936306	0.021332297	278.2484076	0.014746905	278.2789809	0.049754072		278.4522293	0.598459686	278.2738854	0.535202567	278.2738854	0.741430283	278.522293	0.634390218	278.2420382	0.788311604	278.0318471	0.611136119	278.656051	0.565006634	278.4904459	0.698812422	278.4522293	0.536915725	278.3772116	0.634407251
279.2292994	0.035617678	279.0764331	0.144836389	279.2356688	0.035826631	278.7898089	0.023033347	279.044586	0.013482231	279.0751592	0.050559255		279.2484076	0.6063826	279.0700637	0.535312445	279.0700637	0.745352813	279.3184713	0.635223753	279.0382166	0.790061774	278.8280255	0.613163453	279.4522293	0.570103506	279.2866242	0.698039242	279.2484076	0.539141648	279.17339	0.636975693
280.0254777	0.035076391	279.8726115	0.148847356	280.0318471	0.035882281	279.5859873	0.024847238	279.8407643	0.012275705	279.8713376	0.051385794		280.044586	0.614586627	279.866242	0.535420697	279.866242	0.749077655	280.1146497	0.635893604	279.8343949	0.791679902	279.6242038	0.615254964	280.2484076	0.574848675	280.0828025	0.697409272	280.044586	0.541446495	279.9695683	0.639513099
280.8216561	0.034540599	280.6687898	0.152757826	280.8280255	0.035939747	280.3821656	0.026780332	280.6369427	0.011154776	280.6675159	0.052234656		280.8407643	0.623133731	280.6624204	0.535559357	280.6624204	0.752588858	280.910828	0.63647756	280.6305732	0.793128982	280.4203822	0.61733901	281.044586	0.57925414	280.8789809	0.696861779	280.8407643	0.54381193	280.7657466	0.642017261
281.6178344	0.03401186	281.4649682	0.15654194	281.6242038	0.035998506	281.1783439	0.028836685	281.433121	0.010152302	281.4636943	0.053108259		281.6369427	0.632089209	281.4585987	0.535763377	281.4585987	0.755881712	281.7070064	0.637062226	281.4267516	0.794383017	281.2165605	0.619347431	281.8407643	0.583343756	281.6751592	0.696338257	281.6369427	0.546223234	281.561925	0.644492469
282.4140127	0.033491607	282.2611465	0.160178722	282.4203822	0.036058403	281.9745223	0.031017593	282.2292994	0.009305424	282.2598726	0.05401035		282.433121	0.64151896	282.2547771	0.536069317	282.2547771	0.758962583	282.5031847	0.637740089	282.2229299	0.795430746	282.0127389	0.621218582	282.6369427	0.587149973	282.4713376	0.695783977	282.433121	0.548669986	282.3581033	0.646949357
283.2101911	0.032981089	283.0573248	0.163652602	283.2165605	0.036119773	282.7707006	0.033321208	283.0254777	0.008652137	283.056051	0.054945362		283.2292994	0.651486116	283.0509554	0.536513929	283.0509554	0.761848344	283.2993631	0.638605712	283.0191083	0.796279071	282.8089172	0.622899572	283.433121	0.590710401	283.2675159	0.6951492	283.2292994	0.551146193	283.1542817	0.649404282
284.0063694	0.032481316	283.8535032	0.166953544	284.0127389	0.036183561	283.566879	0.035742278	283.8216561	0.00822449	283.8522293	0.055917038		284.0254777	0.662047159	283.8471338	0.537132614	283.8471338	0.764565439	284.0955414	0.639751048	283.8152866	0.796955809	283.6050955	0.624347823	284.2292994	0.594064496	284.0636943	0.694390148	284.0254777	0.553649893	283.95046	0.65187827
284.8025478	0.031993024	284.6496815	0.170076838	284.8089172	0.036251431	284.3630573	0.03827205	284.6178344	0.008039355	284.6484076	0.05692654		284.8216561	0.673247794	284.6433121	0.537957741	284.6433121	0.767148641	284.8917197	0.641260005	284.611465	0.797511292	284.4012739	0.625532052	285.0254777	0.597250607	284.8598726	0.69346987	284.8216561	0.556182355	284.7466384	0.654395595
285.5987261	0.031516648	285.4458599	0.173022616	285.6050955	0.036325864	285.1592357	0.040898363	285.4140127	0.008091402	285.444586	0.057970979		285.6178344	0.685118912	285.4394904	0.539016894	285.4394904	0.769639524	285.6878981	0.643202595	285.4076433	0.798018381	285.1974522	0.626432822	285.8216561	0.600303484	285.656051	0.692359029	285.6178344	0.558747017	285.5428167	0.656982073
286.3949045	0.031052311	286.2420382	0.175795173	286.4012739	0.036410253	285.955414	0.043605955	286.2101911	0.008353753	286.2407643	0.059043489		286.4140127	0.697673123	286.2356688	0.540331077	286.2356688	0.772084616	286.4840764	0.645629197	286.2038217	0.798570526	285.9936306	0.627042746	286.6178344	0.603252318	286.4522293	0.691036663	286.4140127	0.561348321	286.338995	0.659663176
287.1910828	0.030599821	287.0382166	0.178402182	287.1974522	0.036508973	286.7515924	0.046376995	287.0063694	0.008786546	287.0369427	0.060134903		287.2101911	0.710902277	287.0318471	0.541913024	287.0318471	0.77453325	287.2802548	0.648565627	287	0.799277687	286.7898089	0.627366425	287.4140127	0.606119285	287.2484076	0.689490875	287.2101911	0.563990579	287.1351734	0.662462114
287.9872611	0.030158679	287.8343949	0.180853874	287.9936306	0.03662742	287.5477707	0.049191811	287.8025478	0.009347649	287.833121	0.061235886		288.0063694	0.724776377	287.8280255	0.54376575	287.8280255	0.777035065	288.0764331	0.652009771	287.7961783	0.800260255	287.5859873	0.627420133	288.2101911	0.608918572	288.044586	0.687719419	288.0063694	0.566676976	287.9313517	0.665398035
288.7834395	0.029728099	288.6305732	0.18316225	288.7898089	0.036772011	288.343949	0.052029771	288.5987261	0.010000094	288.6292994	0.062338445		288.8025478	0.739244095	288.6242038	0.545881511	288.6242038	0.779637184	288.8726115	0.655930447	288.5923567	0.801641406	288.3821656	0.627231233	289.0063694	0.611655833	288.8407643	0.685730066	288.8025478	0.569408743	288.7275301	0.668484502
289.5796178	0.029307024	289.4267516	0.185340354	289.5859873	0.036950116	289.1401274	0.054870255	289.3949045	0.010715009	289.4254777	0.063436552		289.5987261	0.754234943	289.4203822	0.548241375	289.4203822	0.782381066	289.6687898	0.660268903	289.388535	0.803538649	289.1783439	0.626837266	289.8025478	0.614328054	289.6369427	0.683540639	289.5987261	0.57218453	289.5237084	0.671728381
290.3757962	0.028894149	290.2229299	0.187401637	290.3821656	0.037169906	289.9363057	0.057693632	290.1910828	0.011471545	290.2216561	0.064526174		290.3949045	0.769662881	290.2165605	0.550815516	290.2165605	0.785299148	290.4649682	0.664942986	290.1847134	0.806055508	289.9745223	0.626284641	290.5987261	0.616923818	290.433121	0.681178605	290.3949045	0.57499996	290.3198868	0.675129229
291.1719745	0.028487947	291.0191083	0.189359415	291.1783439	0.037440099	290.7324841	0.06048216	290.9872611	0.012255563	291.0178344	0.065605037		291.1910828	0.785431021	291.0127389	0.553564335	291.0127389	0.78841142	291.2611465	0.66985354	290.9808917	0.809274318	290.7707006	0.625626811	291.3949045	0.619423983	291.2292994	0.678680106	291.1910828	0.577847323	291.1160651	0.678679206
291.9681529	0.028086686	291.8152866	0.191226424	291.9745223	0.037769582	291.5286624	0.063220747	291.7834395	0.013058104	291.8140127	0.066672309		291.9872611	0.801436924	291.8089172	0.556440359	291.8089172	0.791722168	292.0573248	0.674892275	291.7770701	0.813250935	291.566879	0.62492188	292.1910828	0.62180281	292.0254777	0.67608838	291.9872611	0.580715395	291.9122435	0.682363458
292.7643312	0.027688457	292.611465	0.193014451	292.7707006	0.038166923	292.3248408	0.065897504	292.5796178	0.013874094	292.6101911	0.067728286		292.7834395	0.817577993	292.6050955	0.559390809	292.6050955	0.795217206	292.8535032	0.679950076	292.5732484	0.818011848	292.3630573	0.62422959	292.9872611	0.624029573	292.8216561	0.673451569	292.7834395	0.583589337	292.7084218	0.686160889
293.5605096	0.027291194	293.4076433	0.194734043	293.566879	0.038639776	293.1210191	0.068504079	293.3757962	0.014701371	293.4063694	0.068774093		293.5796178	0.833756483	293.4012739	0.562360586	293.4012739	0.798861972	293.6496815	0.684924757	293.3694268	0.823553788	293.1592357	0.623607741	293.7834395	0.626070677	293.6178344	0.670820015	293.5796178	0.586450665	293.5046001	0.690045187
294.3566879	0.026892706	294.2038217	0.196394268	294.3630573	0.039194238	293.9171975	0.071035774	294.1719745	0.015540012	294.2025478	0.0698114		294.3757962	0.849883798	294.1974522	0.565295389	294.1974522	0.802600876	294.4458599	0.689727419	294.1656051	0.829845552	293.955414	0.623108179	294.5796178	0.627892255	294.4140127	0.668243236	294.3757962	0.589277291	294.3007785	0.693985999
295.1528662	0.026490702	295	0.198002523	295.1592357	0.039834211	294.7133758	0.073491457	294.9681529	0.016391897	294.9987261	0.070842158		295.1719745	0.865883847	294.9936306	0.56814463	294.9936306	0.80635823	295.2420382	0.694286922	294.9617834	0.836831512	294.7515924	0.62277264	295.3757962	0.629463143	295.2101911	0.665766818	295.1719745	0.59204364	295.0969568	0.697950153
295.9490446	0.026082835	295.7961783	0.19956438	295.955414	0.040560859	295.5095541	0.075873328	295.7643312	0.017260444	295.7949045	0.071868369		295.9681529	0.881695389	295.7898089	0.570863877	295.7898089	0.810040972	296.0382166	0.698552281	295.7579618	0.844436129	295.5477707	0.622628841	296.1719745	0.630758058	296.0063694	0.663429561	295.9681529	0.594720902	295.8931352	0.70190289
296.7452229	0.025666746	296.5923567	0.201083478	296.7515924	0.041372239	296.3057325	0.078186567	296.5605096	0.018150455	296.5910828	0.072891897		296.7643312	0.897273408	296.5859873	0.573416602	296.5859873	0.813543182	296.8343949	0.702493128	296.5541401	0.852568821	296.343949	0.622687276	296.9681529	0.631760697	296.8025478	0.661261149	296.7643312	0.597277453	296.6893135	0.70580908
297.5414013	0.025240129	297.388535	0.202561448	297.5477707	0.042263189	297.1019108	0.080438922	297.3566879	0.019068023	297.3872611	0.073914342		297.5605096	0.912589628	297.3821656	0.57577516	297.3821656	0.816752141	297.6305732	0.706098596	297.3503185	0.861128637	297.1401274	0.622939222	297.7643312	0.6324664	297.5987261	0.659280606	297.5605096	0.59967954	297.4854919	0.709634437
298.3375796	0.024800807	298.1847134	0.203997904	298.343949	0.043225495	297.8980892	0.082640271	298.1528662	0.02002045	298.1834395	0.074936986		298.3566879	0.927632338	298.1783439	0.577920974	298.1783439	0.819555419	298.4267516	0.709375046	298.1464968	0.870008366	297.9363057	0.623356319	298.5605096	0.632884013	298.3949045	0.657495679	298.3566879	0.601892292	298.2816702	0.713346716
299.133758	0.024346823	298.9808917	0.205390499	299.1401274	0.044248343	298.6942675	0.08480218	298.9490446	0.021016125	298.9796178	0.075960794		299.1528662	0.942405693	298.9745223	0.579844064	298.9745223	0.821848304	299.2229299	0.71234309	298.9426752	0.879097875	298.7324841	0.62389196	299.3566879	0.633036619	299.1910828	0.655903167	299.1528662	0.603881155	299.0778485	0.716916881
299.9299363	0.023876551	299.7770701	0.206735066	299.9363057	0.045319004	299.4904459	0.086937477	299.7452229	0.022064329	299.7757962	0.076986485		299.9490446	0.956928651	299.7707006	0.581542037	299.7707006	0.823540754	300.0191083	0.715034294	299.7388535	0.888286633	299.5286624	0.624484416	300.1528662	0.632960938	299.9872611	0.654490111	299.9490446	0.605613783	299.8740269	0.72032018
													300.7452229	0.971233677	300.566879	0.583018751	300.566879	0.824563136	300.8152866	0.717487843	300.5350318	0.897465481	300.3248408	0.625061414	300.9490446	0.632705361	300.7834395	0.653235645	300.7452229	0.607062389	300.6702052	0.723537077
