# Supplementary material for: Ultrafast shock synthesis of nanocarbon from a liquid precursor
Source: Nat Commun. 2020 Jan 17;11:353. doi: 10.1038/s41467-019-14034-z (PMC6968971; doi:10.1038/s41467-019-14034-z)
Supplement: Supplementary file 3 — Source Data [file 41467_2019_14034_MOESM3_ESM.zip › sourcedata/TEM data file.xlsx]

## Sheet: Fig 3c & S4f - EELS
	Agglomerate			Lacey C	Nanodiamond	Graphite
x	y		x	y	y	y
220	590813		240	32023	13870	6635
220.2	597178		240.1	29192	13205	6181
220.4	590932		240.2	32734	14301	6378
220.6	587580		240.3	28905	12490	6604
220.8	578855		240.4	29779	13179	6577
221	579139		240.5	30818	13132	6536
221.2	577350		240.6	30733	13553	6296
221.4	584729		240.7	32638	13856	6337
221.6	577949		240.8	27727	12304	6231
221.8	579866		240.9	33507	14351	6452
222	570394		241	31935	13755	6479
222.2	562463		241.1	34169	14952	6404
222.4	564586		241.2	31789	14040	6634
222.6	570764		241.3	31353	13873	6404
222.8	564679		241.4	31226	13677	6633
223	569548		241.5	30465	13520	6313
223.2	567339		241.6	27352	12452	6375
223.4	558996		241.7	28612	13020	6461
223.6	563744		241.8	30244	13476	6090
223.8	559662		241.9	32326	13972	6201
224	556001		242	32553	14047	6475
224.2	558601		242.1	28743	12477	6151
224.4	552463		242.2	31218	13850	6733
224.6	555554		242.3	30618	13700	6515
224.8	551608		242.4	35504	15754	6711
225	554897		242.5	29910	13365	6650
225.2	553261		242.6	31722	14148	6841
225.4	552320		242.7	31189	13592	6633
225.6	548762		242.8	28407	12818	6508
225.8	540380		242.9	29960	13468	6251
226	543712		243	34024	14649	6267
226.2	538136		243.1	29087	12995	6246
226.4	543622		243.2	30074	13484	6227
226.6	540211		243.3	29881	13693	6173
226.8	538632		243.4	30102	13664	6227
227	539281		243.5	30881	13435	6029
227.2	540180		243.6	30171	13001	5814
227.4	537490		243.7	30989	13133	6204
227.6	536827		243.8	29765	12783	6118
227.8	540836		243.9	27867	12428	6178
228	523349		244	28809	12847	5896
228.2	530057		244.1	29982	13316	6213
228.4	533075		244.2	32643	13739	5911
228.6	532131		244.3	30575	13248	6217
228.8	530677		244.4	32109	14193	6198
229	528376		244.5	30929	13761	5920
229.2	518164		244.6	27096	12420	5960
229.4	523444		244.7	32274	14379	6042
229.6	522555		244.8	30726	13247	6082
229.8	522681		244.9	31122	13790	5848
230	516483		245	30141	13299	5890
230.2	511561		245.1	31734	13682	6042
230.4	514599		245.2	28216	12784	5932
230.6	501142		245.3	32231	13872	5738
230.8	504393		245.4	29945	13731	5810
231	507570		245.5	30689	13814	5936
231.2	508749		245.6	30473	13529	5810
231.4	512673		245.7	27152	12032	5995
231.6	505352		245.8	31236	14017	5456
231.8	510936		245.9	31780	13533	5453
232	499880		246	28502	12415	5475
232.2	503856		246.1	28808	12901	5560
232.4	496529		246.2	31915	13943	5668
232.6	503822		246.3	28177	12696	5548
232.8	501903		246.4	28652	13061	5152
233	498988		246.5	30797	13650	4644
233.2	498475		246.6	28105	12587	5225
233.4	485936		246.7	30677	13116	4761
233.6	496783		246.8	30986	13461	4583
233.8	491293		246.9	30617	13161	4809
234	496626		247	28636	12207	4819
234.2	479842		247.1	29068	12547	4846
234.4	490196		247.2	33462	14294	4858
234.6	482711		247.3	32409	14228	4660
234.8	480883		247.4	27802	12881	4793
235	480877		247.5	28094	12723	5105
235.2	475901		247.6	31770	13864	4922
235.4	480837		247.7	29304	13471	5195
235.6	468038		247.8	31988	13739	5071
235.8	477379		247.9	29904	12780	5058
236	474538		248	32850	14348	4908
236.2	470000		248.1	28786	13123	5296
236.4	466942		248.2	29254	13127	5231
236.6	478151		248.3	29616	13119	5443
236.8	469075		248.4	26152	12036	5595
237	469260		248.5	27706	12518	5526
237.2	471875		248.6	29070	12743	5861
237.4	464898		248.7	32978	14395	5920
237.6	473907		248.8	30723	13332	5788
237.8	457190		248.9	32812	14164	5743
238	459620		249	30646	13549	5564
238.2	461841		249.1	27917	12291	5730
238.4	462988		249.2	27967	12693	5612
238.6	467753		249.3	28585	12725	5775
238.8	458732		249.4	30768	14052	5871
239	464195		249.5	26698	12012	5541
239.2	453863		249.6	31525	13586	5792
239.4	456099		249.7	28999	12698	6050
239.6	448584		249.8	27615	11971	5763
239.8	456509		249.9	27546	12172	6073
240	453231		250	28127	12838	5981
240.2	456460		250.1	34803	15239	5499
240.4	451514		250.2	30538	13540	5456
240.6	454026		250.3	31626	13714	5898
240.8	443663		250.4	28848	13016	5796
241	446237		250.5	31928	13843	5596
241.2	446441		250.6	28750	12643	5535
241.4	439635		250.7	26329	11542	5834
241.6	453744		250.8	27343	11844	5557
241.8	438920		250.9	28934	12575	5627
242	449180		251	28481	12330	5475
242.2	443921		251.1	26633	11801	5955
242.4	437596		251.2	29662	13220	5231
242.6	438015		251.3	28388	11988	5337
242.8	437858		251.4	28806	12718	5701
243	438135		251.5	28928	12774	5339
243.2	430284		251.6	30627	13317	5556
243.4	443355		251.7	28217	12549	5763
243.6	436294		251.8	28404	12674	5754
243.8	434220		251.9	31197	13790	5718
244	429875		252	32203	13347	5549
244.2	429311		252.1	27636	11905	5701
244.4	427209		252.2	30230	12731	5974
244.6	422092		252.3	27266	11719	5545
244.8	422116		252.4	25136	11074	5680
245	425632		252.5	30612	13139	5616
245.2	423349		252.6	26035	11550	5705
245.4	422847		252.7	27777	12459	5889
245.6	422480		252.8	28896	12895	5707
245.8	418882		252.9	30123	13299	5796
246	428484		253	27507	12585	5641
246.2	419475		253.1	31149	13503	5428
246.4	421156		253.2	25881	11802	5277
246.6	412394		253.3	28761	12975	5328
246.8	418805		253.4	26063	11777	5367
247	417336		253.5	24537	11518	5260
247.2	410459		253.6	27747	12174	5655
247.4	409393		253.7	28499	12392	5412
247.6	405246		253.8	28338	12356	5439
247.8	413530		253.9	28536	12836	5121
248	406582		254	27537	12217	5557
248.2	404657		254.1	29179	12967	5597
248.4	404530		254.2	24393	11235	5654
248.6	394927		254.3	28979	12885	5186
248.8	404208		254.4	30841	12813	4864
249	399141		254.5	27577	11614	5553
249.2	392992		254.6	29248	12038	5541
249.4	391554		254.7	30307	12597	5531
249.6	396488		254.8	28482	12294	5346
249.8	397375		254.9	27433	12245	5467
250	387374		255	27507	11697	5549
250.2	396543		255.1	28324	12635	5625
250.4	396750		255.2	23855	10828	5590
250.6	395887		255.3	28481	12468	5330
250.8	395708		255.4	23154	10657	5072
251	389485		255.5	28474	11871	5322
251.2	392486		255.6	26606	12014	5532
251.4	393723		255.7	27431	11984	5739
251.6	384278		255.8	32426	13807	5469
251.8	388101		255.9	29561	12492	5376
252	372729		256	25100	10745	5111
252.2	386261		256.1	29176	12530	4955
252.4	376406		256.2	26414	12084	5012
252.6	375424		256.3	27452	12313	4767
252.8	373056		256.4	26236	11607	5212
253	369371		256.5	26289	11781	5339
253.2	370672		256.6	26945	12238	5261
253.4	362812		256.7	27545	12071	4989
253.6	370426		256.8	25284	11103	4965
253.8	355877		256.9	24310	11074	4982
254	365887		257	29474	12837	4999
254.2	362127		257.1	27780	11780	5178
254.4	348569		257.2	28370	12224	5244
254.6	361610		257.3	29827	13131	5310
254.8	358970		257.4	24698	11453	5284
255	355940		257.5	27679	12301	4896
255.2	371228		257.6	28040	12212	5461
255.4	362334		257.7	26171	11504	5452
255.6	361378		257.8	27414	12514	5341
255.8	358130		257.9	29297	12809	5313
256	370900		258	29030	12145	4907
256.2	361135		258.1	26954	11708	5271
256.4	363809		258.2	26634	11663	5106
256.6	355874		258.3	27880	12608	5179
256.8	363170		258.4	28332	12330	5151
257	362612		258.5	26041	11763	5032
257.2	366170		258.6	28353	12136	4834
257.4	354273		258.7	27075	11355	5185
257.6	360045		258.8	26090	10828	5044
257.8	351525		258.9	24507	10220	4900
258	362542		259	22916	10111	4943
258.2	353349		259.1	26898	11549	5000
258.4	352558		259.2	27659	12007	4825
258.6	340249		259.3	27307	12042	5009
258.8	344321		259.4	25851	11205	4555
259	354244		259.5	24966	11188	4519
259.2	354410		259.6	24241	10680	4715
259.4	336998		259.7	26012	11242	4533
259.6	337471		259.8	23411	10152	4710
259.8	331871		259.9	24794	10668	4862
260	338031		260	22977	10348	4590
260.2	332584		260.1	25457	11505	4582
260.4	342050		260.2	22681	10208	5076
260.6	334410		260.3	24394	10969	4990
260.8	341168		260.4	22339	9799	4701
261	332093		260.5	21117	9982	4765
261.2	333888		260.6	24435	11027	4861
261.4	338493		260.7	23789	10727	5236
261.6	340010		260.8	25343	11172	5006
261.8	336859		260.9	22796	10636	4985
262	332594		261	21154	9509	5361
262.2	339125		261.1	26577	11649	5275
262.4	339610		261.2	21274	9917	4987
262.6	333417		261.3	23707	10631	5193
262.8	336825		261.4	22686	10412	5081
263	339487		261.5	19197	9040	5256
263.2	332109		261.6	22199	10332	5074
263.4	334648		261.7	24573	11253	5191
263.6	334775		261.8	21006	10265	4874
263.8	327947		261.9	22701	10528	5309
264	333937		262	23761	10937	4816
264.2	333698		262.1	23480	10888	5137
264.4	330112		262.2	18252	8893	5257
264.6	332122		262.3	20938	10054	4898
264.8	328358		262.4	23368	11270	5233
265	332710		262.5	21729	10431	5034
265.2	332251		262.6	22006	10483	4889
265.4	329107		262.7	20342	9814	4516
265.6	326613		262.8	21401	10325	4540
265.8	330946		262.9	23631	11083	4935
266	326815		263	25565	11299	4703
266.2	324620		263.1	22675	10140	4884
266.4	321959		263.2	21599	9930	4858
266.6	328112		263.3	23827	10443	4740
266.8	321630		263.4	24591	10865	4925
267	319222		263.5	23422	10451	4942
267.2	334050		263.6	23936	10747	4641
267.4	326836		263.7	24659	10490	4727
267.6	324471		263.8	22597	10158	4855
267.8	322959		263.9	22084	10218	4782
268	326373		264	22608	10331	4867
268.2	320317		264.1	25094	11178	4775
268.4	319512		264.2	27370	11784	4769
268.6	316884		264.3	26462	11765	4951
268.8	313028		264.4	26057	11261	5109
269	318348		264.5	24848	10805	5247
269.2	321776		264.6	22455	10057	4833
269.4	319014		264.7	24112	10457	5009
269.6	321423		264.8	26476	11542	4768
269.8	313929		264.9	22988	10497	4807
270	313855		265	24917	11167	4837
270.2	313324		265.1	23743	10741	4776
270.4	310641		265.2	26133	11372	4888
270.6	324006		265.3	25954	11811	4915
270.8	304612		265.4	24320	10860	4985
271	319908		265.5	26321	11619	4609
271.2	310596		265.6	23644	10584	4732
271.4	313247		265.7	26545	11668	5070
271.6	309584		265.8	27567	12134	4983
271.8	299078		265.9	20617	9225	4694
272	311151		266	23943	10605	4900
272.2	308149		266.1	27353	11799	5002
272.4	302793		266.2	24266	10524	5308
272.6	302152		266.3	21687	9507	4759
272.8	306721		266.4	25584	11195	4800
273	305837		266.5	22876	10167	4719
273.2	308239		266.6	19168	8872	4652
273.4	301480		266.7	23679	10486	4623
273.6	300062		266.8	27536	12007	4565
273.8	300779		266.9	25022	11197	4603
274	296459		267	23398	10554	4858
274.2	307009		267.1	25993	11412	4855
274.4	299563		267.2	26801	11810	5100
274.6	296471		267.3	24930	11289	4532
274.8	297743		267.4	23892	10885	4682
275	296895		267.5	23722	10489	4627
275.2	302445		267.6	25281	11060	5080
275.4	292860		267.7	25772	11616	5230
275.6	296915		267.8	22869	10583	5125
275.8	293544		267.9	23949	11136	4774
276	297009		268	21650	10292	4739
276.2	297995		268.1	22862	10157	4970
276.4	297725		268.2	26000	11465	4704
276.6	289290		268.3	24444	10922	4506
276.8	286721		268.4	22371	10286	4661
277	295973		268.5	21370	9945	4665
277.2	288176		268.6	21410	10152	4872
277.4	289959		268.7	27619	12426	4581
277.6	290246		268.8	23638	10900	4506
277.8	279780		268.9	19029	9029	4614
278	282635		269	30218	12946	4709
278.2	282590		269.1	27621	11806	4672
278.4	280516		269.2	25881	12046	4968
278.6	295213		269.3	27042	12713	5121
278.8	282389		269.4	26502	11974	4696
279	280773		269.5	26772	11829	4489
279.2	286796		269.6	28636	12352	4525
279.4	287338		269.7	21913	9690	4787
279.6	290829		269.8	23613	10134	4904
279.8	280084		269.9	23654	10589	4768
280	290746		270	23623	10302	5096
280.2	276665		270.1	27640	11653	4741
280.4	289534		270.2	24145	10429	4898
280.6	274074		270.3	24373	10331	4851
280.8	274515		270.4	22601	9972	4729
281	283515		270.5	24681	10700	4889
281.2	281485		270.6	26377	11663	4660
281.4	276234		270.7	22410	10069	4757
281.6	275920		270.8	25240	11299	4520
281.8	283400		270.9	26029	11077	4865
282	272805		271	20114	8898	4683
282.2	279026		271.1	22777	10715	4793
282.4	271926		271.2	27480	12403	4580
282.6	264922		271.3	26100	11662	4489
282.8	270483		271.4	26021	11206	4298
283	277709		271.5	26314	11573	4703
283.2	282163		271.6	24456	10945	4289
283.4	272514		271.7	26385	11535	4573
283.6	275800		271.8	24631	10845	4665
283.8	276525		271.9	25015	10950	4460
284	276402		272	25004	10962	4506
284.2	275834		272.1	24551	11119	4412
284.4	274414		272.2	27343	12063	4579
284.6	280497		272.3	23453	10852	4744
284.8	289245		272.4	23860	10739	4784
285	281350		272.5	22286	10056	4678
285.2	294187		272.6	21945	9329	4359
285.4	295569		272.7	22388	9791	4594
285.6	302540		272.8	21188	9318	4546
285.8	311019		272.9	22697	10085	4611
286	305853		273	24735	11068	4402
286.2	321161		273.1	27757	11935	4820
286.4	309727		273.2	22591	10043	4472
286.6	314194		273.3	25842	11150	4520
286.8	314920		273.4	21783	9782	4540
287	312406		273.5	23462	10221	4579
287.2	311173		273.6	24777	10931	4462
287.4	311165		273.7	20864	9205	4352
287.6	314923		273.8	23524	10544	4353
287.8	311328		273.9	22478	10223	4431
288	314346		274	22158	9976	4571
288.2	315187		274.1	21466	9467	4374
288.4	305212		274.2	27463	11442	4290
288.6	315652		274.3	22433	9860	4329
288.8	309565		274.4	23944	10545	4196
289	309032		274.5	27957	12248	4456
289.2	315980		274.6	24520	10700	4466
289.4	312793		274.7	19985	9469	4369
289.6	305204		274.8	24130	10722	4535
289.8	308805		274.9	21582	10495	4562
290	306397		275	22813	10191	4590
290.2	313932		275.1	21691	10352	4558
290.4	309878		275.2	23027	10518	4472
290.6	312882		275.3	23678	10777	4784
290.8	315449		275.4	22597	10232	4690
291	319075		275.5	24104	10632	4640
291.2	322411		275.6	23527	10693	4396
291.4	317294		275.7	24552	10646	4289
291.6	322866		275.8	22908	10064	4445
291.8	334080		275.9	19545	9157	4767
292	332388		276	23060	10034	4913
292.2	336081		276.1	18705	8698	4755
292.4	332470		276.2	20029	9575	4644
292.6	341252		276.3	22892	10513	4509
292.8	341762		276.4	24866	10606	4565
293	339775		276.5	27412	11745	4647
293.2	338255		276.6	21369	9453	4409
293.4	338720		276.7	24914	10809	4650
293.6	337912		276.8	20132	9090	4665
293.8	343041		276.9	24289	10897	4443
294	338755		277	24115	11120	4228
294.2	346869		277.1	22584	10280	4370
294.4	337334		277.2	22796	10235	4516
294.6	345748		277.3	23667	10276	4735
294.8	343092		277.4	20302	9038	4380
295	336521		277.5	20688	9102	4306
295.2	341550		277.6	23886	9802	4397
295.4	337293		277.7	25303	10782	4446
295.6	339562		277.8	22407	10205	4424
295.8	340177		277.9	22464	9834	4278
296	339200		278	23717	10415	4400
296.2	335175		278.1	27402	11539	4746
296.4	337506		278.2	21087	8822	4637
296.6	335028		278.3	20729	9173	4217
296.8	343597		278.4	22922	10119	4342
297	339673		278.5	24189	10742	4680
297.2	346659		278.6	21854	9762	4425
297.4	331832		278.7	21654	10042	4554
297.6	339677		278.8	22293	9652	4609
297.8	332430		278.9	28580	12148	4345
298	336069		279	23478	9891	4319
298.2	344356		279.1	23104	9432	4124
298.4	338405		279.2	26447	10683	4248
298.6	341887		279.3	23128	9837	3864
298.8	339885		279.4	23577	9803	3846
299	339900		279.5	27459	10793	4486
299.2	337969		279.6	26165	10012	4219
299.4	346691		279.7	25327	9941	4630
299.6	341187		279.8	29698	11243	4099
299.8	338148		279.9	29857	10816	4695
300	329485		280	27727	9599	4606
300.2	331547		280.1	27920	9312	4472
300.4	323915		280.2	32299	10079	4559
300.6	333544		280.3	32562	9656	4185
300.8	332181		280.4	34686	9496	4395
301	333546		280.5	39454	10290	4451
301.2	332654		280.6	40487	10020	4098
301.4	322238		280.7	44195	9848	4455
301.6	332111		280.8	48780	10169	4385
301.8	321188		280.9	53461	10961	4327
302	331606		281	52367	9129	4245
302.2	323985		281.1	55665	9389	4629
302.4	324092		281.2	63224	11010	4430
302.6	321881		281.3	64273	10268	4416
302.8	323519		281.4	68048	11023	4614
303	321123		281.5	73123	11169	4796
303.2	314305		281.6	77431	11550	4736
303.4	326562		281.7	78607	10817	4897
303.6	322946		281.8	80500	11329	4757
303.8	314170		281.9	83426	11722	4884
304	316052		282	82662	11117	5055
304.2	314336		282.1	80874	10242	5200
304.4	312864		282.2	83770	11124	5636
304.6	309511		282.3	87189	12271	5250
304.8	312421		282.4	86591	11648	5555
305	311889		282.5	86590	12123	5778
305.2	298405		282.6	86382	11979	5814
305.4	305876		282.7	90385	13115	6658
305.6	310633		282.8	83520	10742	7081
305.8	309468		282.9	88510	13042	7647
306	314968		283	88974	12776	8517
306.2	299672		283.1	87862	12635	9109
306.4	307441		283.2	89931	13939	10215
306.6	301514		283.3	89520	13999	11186
306.8	299943		283.4	88430	13568	12721
307	296267		283.5	90735	14122	13731
307.2	306017		283.6	90542	14866	14758
307.4	300843		283.7	88160	14106	16310
307.6	294905		283.8	88085	14307	17752
307.8	296800		283.9	86399	13742	19374
308	295466		284	85361	13956	21576
308.2	294719		284.1	89238	15441	22902
308.4	289315		284.2	87772	15107	24503
308.6	292218		284.3	85430	14866	26054
308.8	296848		284.4	87298	15276	28473
309	287171		284.5	85581	14821	29793
309.2	287355		284.6	84656	14741	31450
309.4	288906		284.7	84300	15116	32812
309.6	277958		284.8	84507	14976	34046
309.8	284724		284.9	82882	14159	34669
310	282070		285	83569	14922	34605
310.2	279056		285.1	84736	16098	34201
310.4	285325		285.2	83112	14739	33145
310.6	282352		285.3	83440	14823	32385
310.8	283812		285.4	85886	15146	31752
311	276400		285.5	87318	15884	30407
311.2	270653		285.6	87890	15546	28937
311.4	282643		285.7	88686	16158	27771
311.6	270987		285.8	86229	14694	26736
311.8	282145		285.9	91376	16295	25853
312	277328		286	90491	15408	24688
312.2	269044		286.1	93027	15917	24253
312.4	276044		286.2	92837	15080	24008
312.6	274483		286.3	96111	15800	23675
312.8	274028		286.4	93771	14971	22580
313	279627		286.5	97886	15917	21848
313.2	271781		286.6	99704	15783	21349
313.4	276845		286.7	100951	16665	21040
313.6	267642		286.8	105658	18249	21100
313.8	277063		286.9	108809	19996	20584
314	266887		287	105798	18681	21226
314.2	274435		287.1	112385	21134	20875
314.4	270582		287.2	108894	20139	20957
314.6	271463		287.3	116245	23614	20623
314.8	275849		287.4	121859	26619	20440
315	274432		287.5	120538	26806	20465
315.2	272076		287.6	121696	28742	20282
315.4	261170		287.7	124533	31477	20163
315.6	265240		287.8	127708	33659	20655
315.8	275420		287.9	127066	35206	20082
316	270770		288	130886	38021	19901
316.2	271648		288.1	131694	39600	20541
316.4	274486		288.2	137092	43208	20131
316.6	265612		288.3	137155	44807	20635
316.8	268650		288.4	139277	46525	20487
317	270493		288.5	141442	48210	20662
317.2	259355		288.6	143676	49584	20781
317.4	268263		288.7	144774	50863	21146
317.6	263821		288.8	144727	52309	21469
317.8	270856		288.9	147531	53740	21997
318	260529		289	148711	54039	21871
318.2	275746		289.1	150024	54440	21784
318.4	265417		289.2	148799	53538	22457
318.6	262718		289.3	151027	55274	22649
318.8	263582		289.4	157786	57989	23230
319	263780		289.5	150577	55062	23358
319.2	270936		289.6	151681	55200	23827
319.4	263184		289.7	157592	57458	24126
319.6	265995		289.8	156057	56557	25108
319.8	266707		289.9	157975	57611	25845
320	267186		290	159564	57574	26125
320.2	267775		290.1	160559	58647	27243
320.4	255158		290.2	160525	58746	28150
320.6	263938		290.3	160450	57903	29812
320.8	259276		290.4	161749	58569	31502
321	256401		290.5	161562	58313	32556
321.2	256789		290.6	162994	58756	34136
321.4	256916		290.7	158998	57913	35653
321.6	251738		290.8	157549	56985	37630
321.8	265546		290.9	166146	59593	39713
322	255922		291	166398	60245	42592
322.2	260256		291.1	164089	58746	44780
322.4	252605		291.2	167767	59905	46957
322.6	253130		291.3	166516	59324	48702
322.8	261739		291.4	164559	58368	50661
323	256511		291.5	160511	56548	51946
323.2	261501		291.6	163273	57509	52630
323.4	251199		291.7	162893	57440	53753
323.6	264645		291.8	163761	56275	53728
323.8	243600		291.9	167206	57406	54857
324	259369		292	161268	54975	55169
324.2	251148		292.1	166619	56998	55666
324.4	262188		292.2	166497	56786	55406
324.6	254158		292.3	164475	55730	54417
324.8	251081		292.4	163581	54510	54500
325	253502		292.5	170822	56887	54589
325.2	258848		292.6	165091	54791	54135
325.4	256220		292.7	164901	54799	54035
325.6	247181		292.8	166760	55347	53700
325.8	259139		292.9	162221	52933	53484
326	249441		293	167458	53915	52670
326.2	245765		293.1	164060	52294	52066
326.4	249647		293.2	167465	52352	51183
326.6	254066		293.3	166826	51155	50771
326.8	249864		293.4	170443	52440	50212
327	247414		293.5	167817	51358	49964
327.2	259182		293.6	167700	51680	50157
327.4	243704		293.7	165338	50460	49802
327.6	250853		293.8	166226	50262	50053
327.8	252581		293.9	168764	51301	49628
328	243206		294	167049	50253	49258
328.2	237960		294.1	168915	50502	49064
328.4	249241		294.2	168303	50432	48689
328.6	246858		294.3	168953	51101	48460
328.8	249266		294.4	169715	50637	48405
329	241384		294.5	169092	50567	48269
329.2	240300		294.6	164498	48782	48162
329.4	242249		294.7	167651	50070	47842
329.6	233403		294.8	167919	50620	47856
329.8	249363		294.9	163167	48422	47619
330	243573		295	165456	48389	47413
330.2	238468		295.1	165364	48630	47751
330.4	238539		295.2	164696	48838	47663
330.6	246311		295.3	164094	48260	47361
330.8	240661		295.4	167785	50513	48351
331	242894		295.5	163987	48469	48592
331.2	250779		295.6	166500	49818	48272
331.4	239855		295.7	166266	49191	47705
331.6	239194		295.8	162677	47935	47863
331.8	233426		295.9	165105	49041	47432
332	237167		296	163605	47964	47588
332.2	238150		296.1	165398	48888	48147
332.4	246337		296.2	163688	48844	47874
332.6	239383		296.3	168307	51186	47334
332.8	235562		296.4	164613	49522	47334
333	238364		296.5	165953	50212	47526
333.2	230379		296.6	164878	49270	48161
333.4	236310		296.7	163920	49278	48332
333.6	238522		296.8	160599	47333	48156
333.8	235309		296.9	161919	47888	48774
334	235256		297	159470	47652	48602
334.2	235633		297.1	163636	48837	48821
334.4	231141		297.2	161135	47229	48257
334.6	241967		297.3	159321	45896	48439
334.8	237513		297.4	162589	47920	49114
335	235338		297.5	164085	48069	48652
335.2	234073		297.6	161900	47194	48121
335.4	232700		297.7	158305	45787	47642
335.6	232602		297.8	158573	45552	47992
335.8	219834		297.9	158074	45186	47654
336	236547		298	156631	43619	47726
336.2	222804		298.1	158573	44008	48000
336.4	226836		298.2	160585	44976	48470
336.6	228030		298.3	158566	43842	47936
336.8	223141		298.4	157545	43156	47112
337	222068		298.5	158215	42926	46573
337.2	228092		298.6	157012	42230	46924
337.4	230900		298.7	156264	41989	46601
337.6	229477		298.8	161972	43422	46995
337.8	233225		298.9	153646	40714	46404
338	221509		299	155432	40529	46395
338.2	226992		299.1	155671	41041	46216
338.4	228382		299.2	150254	38633	46236
338.6	224764		299.3	154887	39697	46966
338.8	226715		299.4	153208	38040	46487
339	216372		299.5	149421	36515	46340
339.2	218838		299.6	152249	37965	46520
339.4	222727		299.7	150460	36763	46581
339.6	219491		299.8	147626	35379	46549
339.8	213975		299.9	146603	34211	46634
340	224507		300	148518	36125	46648
340.2	220646		300.1	148595	35812	45952
340.4	222873		300.2	148969	35527	46156
340.6	221552		300.3	152454	36422	46224
340.8	220807		300.4	148542	34859	46253
341	218275		300.5	148104	33906	46109
341.2	222806		300.6	149505	34843	45822
341.4	214378		300.7	147196	33920	45839
341.6	214974		300.8	147513	34019	46308
341.8	219269		300.9	141847	32202	46196
342	216959		301	145129	33501	45622
342.2	213673		301.1	142710	32574	45392
342.4	212063		301.2	145843	34369	45671
342.6	218292		301.3	144098	34688	45451
342.8	220881		301.4	139517	33032	45886
343	212535		301.5	140104	32949	46017
343.2	215073		301.6	142311	34581	45923
343.4	220050		301.7	139068	33799	45778
343.6	212064		301.8	136189	32837	45717
343.8	211276		301.9	134521	32026	45690
344	212245		302	138348	34432	44935
344.2	214120		302.1	136337	34283	45170
344.4	216022		302.2	139588	36545	45577
344.6	211733		302.3	135929	35246	45546
344.8	209557		302.4	134245	35371	45779
345	207701		302.5	139260	37562	45800
345.2	215171		302.6	132193	35425	45281
345.4	210681		302.7	132314	35808	45287
345.6	213144		302.8	130587	36912	45763
345.8	198806		302.9	131425	38374	45885
346	213962		303	130385	38247	45692
346.2	211540		303.1	133583	39588	44902
346.4	214383		303.2	127833	36990	45237
346.6	207530		303.3	126985	38179	45504
346.8	214300		303.4	128003	38525	44952
347	206704		303.5	130006	39835	45752
347.2	208372		303.6	127369	39690	45318
347.4	208193		303.7	128150	40203	45391
347.6	198374		303.8	125613	40110	45487
347.8	199243		303.9	125149	40159	45131
348	203972		304	128610	41978	44473
348.2	197787		304.1	127052	41686	44868
348.4	209777		304.2	124050	40609	44340
348.6	200650		304.3	123000	40595	44215
348.8	202095		304.4	125034	40952	43960
349	204120		304.5	118939	38963	43472
349.2	202684		304.6	120700	39815	43330
349.4	201489		304.7	121791	39911	42677
349.6	198029		304.8	117635	38626	42912
349.8	202024		304.9	118455	39629	43056
350	205433		305	117291	38757	43247
350.2	199496		305.1	118688	39549	43328
350.4	202312		305.2	116806	37969	43536
350.6	210971		305.3	114249	37709	43130
350.8	201312		305.4	117396	39197	43306
351	199235		305.5	115666	38814	42802
351.2	204920		305.6	115178	38459	42161
351.4	201952		305.7	117754	38218	42180
351.6	199232		305.8	114943	36816	41805
351.8	197482		305.9	115998	36854	42414
352	196279		306	116080	36638	42138
352.2	197999		306.1	114560	35902	41954
352.4	198450		306.2	112297	34861	41903
352.6	195730		306.3	113023	35050	41087
352.8	192732		306.4	109507	33433	40874
353	195889		306.5	111557	34633	41340
353.2	193251		306.6	109337	34246	41578
353.4	197637		306.7	109201	33902	41461
353.6	195942		306.8	112628	34921	41252
353.8	195828		306.9	112576	34957	41438
354	194000		307	108002	32862	41729
354.2	203052		307.1	110331	33486	40996
354.4	205065		307.2	110339	33129	41165
354.6	197720		307.3	105263	32139	40412
354.8	194432		307.4	104519	31895	40846
355	197987		307.5	109046	32582	40561
355.2	196295		307.6	106607	31572	39983
355.4	187797		307.7	104620	30692	39561
355.6	194817		307.8	107599	31456	39586
355.8	197940		307.9	105545	30538	39100
356	195724		308	102042	29146	39038
356.2	202514		308.1	107805	30859	39521
356.4	199200		308.2	103883	29711	38758
356.6	198236		308.3	105714	30365	38888
356.8	197204		308.4	106351	30735	38886
357	191655		308.5	104342	29498	38930
357.2	191676		308.6	100719	28593	38703
357.4	196316		308.7	102758	28542	38483
357.6	197452		308.8	102666	28012	38607
357.8	191213		308.9	102543	27818	37487
358	191915		309	104062	29241	37844
358.2	197113		309.1	100452	27377	37112
358.4	196885		309.2	102949	27953	36635
358.6	195907		309.3	100480	26512	36431
358.8	178028		309.4	101802	27463	36511
359	188320		309.5	103474	28269	36465
359.2	192229		309.6	100306	27215	36104
359.4	186423		309.7	98550	26567	35995
359.6	192903		309.8	103338	28484	35575
359.8	192292		309.9	102552	27967	34775
360	183197		310	104934	28578	34521
360.2	189100		310.1	102146	27107	34261
360.4	183707		310.2	101609	26543	34036
360.6	189659		310.3	104148	27710	33851
360.8	178145		310.4	100057	26483	33865
361	189293		310.5	100773	26593	33558
361.2	187424		310.6	99615	26032	33549
361.4	185515		310.7	100593	26240	32766
361.6	183786		310.8	101740	26664	32018
361.8	185938		310.9	99096	25567	32248
362	185087		311	100591	26017	32546
362.2	175199		311.1	96386	24868	32233
362.4	183002		311.2	98632	25436	31833
362.6	180898		311.3	98443	25057	31317
362.8	181050		311.4	101135	26020	31082
363	191131		311.5	99724	25759	31459
363.2	178471		311.6	99424	25244	31090
363.4	187629		311.7	96020	24201	30919
363.6	173084		311.8	98616	25248	30445
363.8	187516		311.9	94383	23380	29870
364	177646		312	95654	23742	29319
364.2	185937		312.1	98284	24895	29413
364.4	187371		312.2	97856	25031	29067
364.6	170621		312.3	100351	25843	29283
364.8	177621		312.4	97151	24723	28940
365	180399		312.5	96025	23867	29021
365.2	176717		312.6	96826	24385	28816
365.4	179182		312.7	97634	25740	29502
365.6	176233		312.8	95254	24716	28314
365.8	179060		312.9	96191	24532	28842
366	175444		313	99259	25928	28559
366.2	173304		313.1	93850	23623	28532
366.4	180024		313.2	98526	25240	28397
366.6	176350		313.3	98219	26041	27993
366.8	174839		313.4	94301	24454	28020
367	176171		313.5	97897	25517	27865
367.2	182464		313.6	96876	24670	28151
367.4	175552		313.7	97133	24024	27691
367.6	169597		313.8	98648	25004	27383
367.8	178970		313.9	92793	23227	27840
368	174277		314	93417	23561	27132
368.2	178293		314.1	93425	23492	27685
368.4	177626		314.2	92609	23647	27105
368.6	173617		314.3	98776	25840	27302
368.8	178253		314.4	97885	25425	27317
369	170763		314.5	96249	24770	26530
369.2	186478		314.6	96623	24395	26839
369.4	174872		314.7	96173	24295	27176
369.6	175858		314.8	97820	24534	27074
369.8	169255		314.9	98070	25219	26620
370	164659		315	94456	24182	26413
370.2	178606		315.1	94820	24609	26264
370.4	167549		315.2	95745	24848	26541
370.6	169825		315.3	92211	23617	26063
370.8	177509		315.4	91603	23747	26688
371	159737		315.5	93358	24475	26564
371.2	178879		315.6	92667	23997	26300
371.4	167596		315.7	95232	25219	26420
371.6	159437		315.8	96961	25584	26088
371.8	168050		315.9	94151	24050	26747
372	167482		316	97554	25936	26883
372.2	167208		316.1	96279	25293	26596
372.4	163684		316.2	95668	24843	26664
372.6	163546		316.3	96810	25022	26661
372.8	166421		316.4	93836	23904	26839
373	166067		316.5	94258	23701	26092
373.2	176018		316.6	92199	23426	26116
373.4	172241		316.7	96898	25373	25701
373.6	170216		316.8	95013	25511	25743
373.8	168217		316.9	93739	24674	25714
374	156791		317	97320	24867	26511
374.2	170583		317.1	93945	23720	26311
374.4	172609		317.2	94467	23741	25980
374.6	168379		317.3	94462	24388	25769
374.8	170619		317.4	92220	23583	26035
375	153747		317.5	96013	24408	26456
375.2	175989		317.6	94524	24768	25955
375.4	166798		317.7	95639	25317	26010
375.6	159115		317.8	94971	25195	25518
375.8	173225		317.9	96163	25522	25673
376	161699		318	93451	24961	25605
376.2	159738		318.1	96774	25757	25922
376.4	157327		318.2	94523	24572	25789
376.6	169001		318.3	93550	24748	25864
376.8	166805		318.4	98880	26685	26028
377	160790		318.5	94081	24339	26052
377.2	171504		318.6	90522	23541	25937
377.4	163672		318.7	95993	26219	25889
377.6	157761		318.8	92990	25177	26288
377.8	164218		318.9	92159	24847	26362
378	162116		319	95756	25711	25614
378.2	163617		319.1	98480	26807	25833
378.4	158972		319.2	90616	24461	25809
378.6	163583		319.3	93082	25609	25547
378.8	158795		319.4	92455	25217	25616
379	158227		319.5	98102	26408	25860
379.2	158970		319.6	91579	24686	26292
379.4	152128		319.7	91264	24688	26330
379.6	161896		319.8	96338	27465	25535
379.8	159634		319.9	89622	24870	25806
380	158316		320	91814	25232	25499
380.2	155678		320.1	92584	25804	25590
380.4	155990		320.2	95344	27296	25894
380.6	164441		320.3	93569	26490	25746
380.8	159478		320.4	92268	25950	25886
381	151878		320.5	92395	25962	26254
381.2	159881		320.6	98383	27860	26305
381.4	162554		320.7	99053	28220	26726
381.6	157958		320.8	94027	26461	27055
381.8	162583		320.9	91709	25609	26637
382	157273		321	91113	25310	26408
382.2	157764		321.1	92395	25909	26177
382.4	151476		321.2	91653	25504	26197
382.6	156825		321.3	95191	26836	25571
382.8	156684		321.4	92043	26064	25870
383	153833		321.5	96006	27954	26609
383.2	163276		321.6	88402	25894	27024
383.4	154479		321.7	89432	26228	27052
383.6	157593		321.8	91572	27172	26726
383.8	148613		321.9	92464	26870	26333
384	150834		322	92878	27185	27377
384.2	153012		322.1	93518	28129	26857
384.4	153985		322.2	90590	26547	26828
384.6	155154		322.3	92161	27322	26432
384.8	145420		322.4	94402	28093	26383
385	151264		322.5	91825	27769	26721
385.2	151423		322.6	91304	27226	26804
385.4	150098		322.7	92180	28414	26376
385.6	151524		322.8	88621	27036	26628
385.8	151495		322.9	91118	27254	26808
386	154749		323	90513	27149	26952
386.2	153688		323.1	89736	26572	26776
386.4	143116		323.2	95571	28679	26891
386.6	155250		323.3	91589	27792	26981
386.8	152393		323.4	89382	26645	27293
387	149764		323.5	91807	28029	27598
387.2	142534		323.6	92320	28848	26991
387.4	148415		323.7	88921	27290	27198
387.6	149939		323.8	92154	27899	26518
387.8	156023		323.9	90544	27643	26768
388	152981		324	88339	27195	27342
388.2	144521		324.1	88046	26668	27866
388.4	148015		324.2	93099	28814	27136
388.6	151476		324.3	93754	29563	27321
388.8	148310		324.4	90786	28580	27127
389	154739		324.5	91270	28762	27612
389.2	150217		324.6	88961	27759	27442
389.4	140736		324.7	91956	29434	26915
389.6	152823		324.8	92381	28424	27509
389.8	134142		324.9	92035	29407	27420
390	155035		325	92920	29610	26941
390.2	145600		325.1	90735	28660	27117
390.4	141908		325.2	88345	27934	27420
390.6	150899		325.3	90249	28379	27795
390.8	148065		325.4	92286	28847	27726
391	143520		325.5	88330	27513	27802
391.2	136783		325.6	89750	28385	28038
391.4	136093		325.7	89765	28858	27852
391.6	140464		325.8	88929	28483	27883
391.8	140586		325.9	93966	29804	28196
392	146486		326	91593	28309	28054
392.2	143547		326.1	92320	28678	28230
392.4	147127		326.2	89370	27383	28066
392.6	142767		326.3	89940	27884	27651
392.8	141955		326.4	89116	27474	27945
393	142535		326.5	90697	28153	28151
393.2	134119		326.6	88543	28083	28614
393.4	138079		326.7	89497	28700	28648
393.6	146098		326.8	90296	28667	28184
393.8	144685		326.9	88761	27323	28166
394	144036		327	89848	27642	27659
394.2	142889		327.1	91065	28401	28650
394.4	144995		327.2	91698	29188	28711
394.6	141302		327.3	87776	27552	28269
394.8	148030		327.4	87761	27021	28540
395	138375		327.5	87889	27605	28305
395.2	135063		327.6	87228	27779	28140
395.4	142753		327.7	85805	26704	28042
395.6	137690		327.8	86659	26721	27984
395.8	143202		327.9	88756	27293	28227
396	143901		328	85964	26659	28165
396.2	137879		328.1	88983	27064	28092
396.4	136687		328.2	87517	26452	27619
396.6	142608		328.3	89504	27755	27628
396.8	142764		328.4	88443	27554	28025
397	142013		328.5	86309	25985	28274
397.2	135834		328.6	84086	25291	28065
397.4	132391		328.7	84449	25142	27480
397.6	141728		328.8	84279	25290	27676
397.8	136942		328.9	90225	27393	27916
398	139759		329	87349	27131	28051
398.2	137288		329.1	87474	27025	27834
398.4	134351		329.2	87599	26517	27979
398.6	138254		329.3	84522	26111	27833
398.8	133508		329.4	88605	27739	28347
399	133705		329.5	83981	25623	27853
399.2	135531		329.6	88943	27115	27656
399.4	141666		329.7	83534	25736	27426
399.6	138940		329.8	82700	25993	27765
399.8	131643		329.9	85534	26398	27485
400	139984		330	86851	26657	27501
400.2	145388		330.1	84243	25090	27743
400.4	136438		330.2	84256	25364	28123
400.6	136963		330.3	89095	27284	28179
400.8	136444		330.4	86753	26566	27586
401	140920		330.5	87299	26290	27588
401.2	133061		330.6	85795	25892	27166
401.4	135690		330.7	87765	26746	27244
401.6	137285		330.8	81083	24483	27337
401.8	136829		330.9	88052	26594	26784
402	137650		331	86000	25979	27661
402.2	134719		331.1	82592	24971	26945
402.4	133964		331.2	86850	26609	27295
402.6	133778		331.3	84774	25712	27687
402.8	137657		331.4	82746	24717	27751
403	133851		331.5	83866	25198	27636
403.2	131031		331.6	84202	25015	27000
403.4	136642		331.7	84348	25377	26834
403.6	123218		331.8	83674	24941	26573
403.8	131029		331.9	83072	24427	27107
404	132243		332	85536	25284	26746
404.2	119121		332.1	82334	24378	26274
404.4	137544		332.2	83042	24276	26854
404.6	119782		332.3	81682	24249	27237
404.8	136324		332.4	83207	25284	27117
405	128648		332.5	82495	24368	27188
405.2	128294		332.6	81816	23864	26882
405.4	133577		332.7	85927	25653	26775
405.6	125973		332.8	80210	23554	26133
405.8	136775		332.9	81708	24147	26211
406	126945		333	81222	23136	25826
406.2	132925		333.1	82808	24471	26067
406.4	131566		333.2	81035	23763	26333
406.6	135527		333.3	83935	25553	25912
406.8	124042		333.4	82824	24644	26229
407	128156		333.5	82088	24111	26353
407.2	131416		333.6	84876	25358	25884
407.4	129175		333.7	83928	24676	25786
407.6	129170		333.8	82419	23679	25606
407.8	128471		333.9	77563	22217	25536
408	127830		334	80401	23882	25503
408.2	125277		334.1	82711	24902	25761
408.4	131666		334.2	82697	25016	25976
408.6	125940		334.3	82665	24432	25909
408.8	131773		334.4	78404	23190	25776
409	134795		334.5	77694	22894	25936
409.2	124523		334.6	81660	24008	25637
409.4	126852		334.7	80369	23786	25872
409.6	115421		334.8	79109	23510	26213
409.8	127177		334.9	78482	23388	25505
410	125496		335	80563	24373	25182
410.2	126585		335.1	78550	23842	25161
410.4	129820		335.2	82979	25177	25397
410.6	127585		335.3	86243	25705	24911
410.8	133780		335.4	80522	23484	24639
411	124363		335.5	76559	22605	24852
411.2	126931		335.6	79127	23544	24999
411.4	135841		335.7	81351	24083	24642
411.6	117386		335.8	78731	23271	24493
411.8	120134		335.9	80226	23310	24885
412	128545		336	79426	23044	24746
412.2	129902		336.1	79039	22583	24012
412.4	124404		336.2	77983	22766	24416
412.6	118512		336.3	78966	23193	25017
412.8	130857		336.4	79819	23839	24717
413	122065		336.5	82278	24866	24148
413.2	127498		336.6	80219	24089	24001
413.4	115956		336.7	82501	24901	23586
413.6	127506		336.8	81503	24668	23821
413.8	125859		336.9	74998	21966	24224
414	130294		337	77820	23218	24469
414.2	114892		337.1	79538	23761	23338
414.4	127931		337.2	78780	23693	23003
414.6	127628		337.3	79068	24518	23521
414.8	118312		337.4	75567	22967	23098
415	119959		337.5	77862	23328	23541
415.2	127513		337.6	79899	24259	23372
415.4	114128		337.7	81853	25528	23643
415.6	119645		337.8	79289	24331	23566
415.8	126392		337.9	78265	23949	23616
416	119103		338	80441	24786	23523
416.2	116247		338.1	77929	23463	23773
416.4	118141		338.2	77819	23498	23836
416.6	114718		338.3	78258	23895	23179
416.8	114828		338.4	80360	24675	23228
417	115522		338.5	74784	22645	23123
417.2	123195		338.6	79545	24025	23478
417.4	111189		338.7	80556	24145	23175
417.6	121112		338.8	74635	21863	22890
417.8	117510		338.9	73334	21502	22994
418	122028		339	81974	24536	22982
418.2	123250		339.1	73615	21923	23110
418.4	113387		339.2	77377	23293	23187
418.6	121299		339.3	79020	23569	22676
418.8	117766		339.4	77076	23158	22563
419	121926		339.5	74383	22254	22538
419.2	114084		339.6	79833	24441	22351
419.4	122641		339.7	80889	24636	21959
419.6	115171		339.8	77842	24113	22451
419.8	117146		339.9	80231	24183	22851
420	121512		340	76905	22981	22741
420.2	116711		340.1	76411	23070	22789
420.4	118075		340.2	76674	23216	22770
420.6	115044		340.3	79722	24277	22598
420.8	128091		340.4	72666	21469	22903
421	117519		340.5	77178	23628	22450
421.2	113357		340.6	73606	22425	22693
421.4	116973		340.7	73594	22603	22250
421.6	121264		340.8	78453	24680	21982
421.8	109822		340.9	76982	24285	22196
422	117643		341	77079	23950	22299
422.2	111966		341.1	75880	23267	21837
422.4	114211		341.2	73122	22776	22072
422.6	124690		341.3	76156	23868	22113
422.8	111022		341.4	78107	24126	21687
423	111260		341.5	76719	23808	21994
423.2	110503		341.6	76761	23207	22456
423.4	120598		341.7	75440	22889	22126
423.6	116439		341.8	76982	23995	21932
423.8	113584		341.9	74771	23706	22070
424	117644		342	75111	23587	22046
424.2	112630		342.1	79806	24836	21830
424.4	103737		342.2	76687	24155	21818
424.6	118403		342.3	76683	24004	21699
424.8	93996		342.4	73093	23996	20805
425	99969		342.5	74076	22685	21682
425.2	99474		342.6	71805	21291	21318
425.4	99483		342.7	78799	23745	21404
425.6	86541		342.8	71268	21292	21150
425.8	101035		342.9	72832	22037	21362
426	99393		343	72078	22050	21910
426.2	96598		343.1	73144	22384	21545
426.4	95793		343.2	74437	22219	21074
426.6	89986		343.3	68894	19658	20712
426.8	107149		343.4	75915	23228	21272
427	95415		343.5	73114	21684	21586
427.2	104073		343.6	72965	21583	21154
427.4	102809		343.7	72449	21280	21330
427.6	93361		343.8	74042	22278	21134
427.8	111027		343.9	71437	21952	20948
428	92563		344	74227	22619	20732
428.2	100040		344.1	71675	21957	21269
428.4	90971		344.2	76764	23960	21114
428.6	100045		344.3	72931	22474	21432
428.8	98304		344.4	69940	21002	21567
429	94012		344.5	71712	21480	21732
429.2	103054		344.6	73422	22285	22113
429.4	93868		344.7	75021	23367	21748
429.6	99557		344.8	74976	22808	21276
429.8	96809		344.9	71665	21613	20849
430	99524		345	74824	22880	20968
430.2	90548		345.1	69755	21144	21378
430.4	99021		345.2	73584	21812	21054
430.6	96654		345.3	71517	21465	21150
430.8	101614		345.4	70905	21455	21160
431	90327		345.5	72605	22300	21808
431.2	100785		345.6	71339	21314	21307
431.4	96402		345.7	72670	21706	20741
431.6	89402		345.8	71579	20862	20545
431.8	95377		345.9	70727	20773	21237
432	91828		346	71195	21031	21227
432.2	88417		346.1	72079	21306	21073
432.4	83529		346.2	71559	20832	20803
432.6	104667		346.3	75359	22725	20448
432.8	93698		346.4	74367	22450	20302
433	93392		346.5	74263	22167	20684
433.2	91902		346.6	72929	21695	20577
433.4	84190		346.7	74835	22456	20642
433.6	87446		346.8	72208	21723	20639
433.8	93684		346.9	72430	21812	20764
434	100781		347	75364	23228	20821
434.2	89597		347.1	72755	21910	20562
434.4	90203		347.2	72344	21946	20231
434.6	83885		347.3	73583	22274	20308
434.8	96162		347.4	71669	21840	20653
435	91786		347.5	72415	22278	20697
435.2	96127		347.6	74130	22747	20506
435.4	85326		347.7	71777	21640	21068
435.6	93259		347.8	67569	20496	21126
435.8	83417		347.9	74790	22539	20842
436	82500		348	70729	21310	20551
436.2	95836		348.1	73491	22674	20625
436.4	87750		348.2	72590	22362	20210
436.6	85770		348.3	71800	22028	20428
436.8	87184		348.4	69193	21327	20688
437	87377		348.5	71854	22321	20527
437.2	91854		348.6	67132	20625	20644
437.4	88223		348.7	71019	21774	20298
437.6	94201		348.8	72220	22129	20550
437.8	82375		348.9	71534	21883	20389
438	95098		349	70634	21423	20575
438.2	87489		349.1	67552	20425	20476
438.4	80602		349.2	74043	23013	20539
438.6	95873		349.3	69981	21203	20357
438.8	87871		349.4	75281	23151	20275
439	90057		349.5	71359	22520	20178
439.2	90292		349.6	68529	21251	20574
439.4	88728		349.7	70641	21240	20619
439.6	86286		349.8	71394	21950	19971
439.8	84166		349.9	74785	22818	20114
440	91310		350	72313	22121	20499
440.2	89942		350.1	68690	20654	20052
440.4	78616		350.2	70815	21989	20465
440.6	91638		350.3	73655	22995	20725
440.8	79947		350.4	68862	20791	20179
441	92930		350.5	71690	21214	19829
441.2	88113		350.6	67862	20695	20324
441.4	91096		350.7	68344	20868	20352
441.6	83792		350.8	67690	21026	20580
441.8	84772		350.9	70111	23044	20641
442	86726		351	68746	22055	20150
442.2	87333		351.1	69270	22616	20107
442.4	84894		351.2	72690	23712	20031
442.6	94155		351.3	73535	23700	19709
442.8	87198		351.4	67951	21245	20504
443	86781		351.5	72691	22444	20672
443.2	87407		351.6	76351	24747	20486
443.4	89753		351.7	66474	20669	20371
443.6	91915		351.8	68528	21425	20403
443.8	86160		351.9	69190	21639	20292
444	80443		352	72603	22525	20365
444.2	87336		352.1	67810	21529	20460
444.4	86467		352.2	70427	22381	20258
444.6	86289		352.3	67539	21035	19847
444.8	77866		352.4	71257	22459	19794
445	85733		352.5	70670	22271	19820
445.2	76574		352.6	70455	22203	19883
445.4	85738		352.7	68712	21576	19579
445.6	82700		352.8	67054	20705	19432
445.8	74985		352.9	69260	21150	19636
446	85332		353	68413	21070	19813
446.2	81884		353.1	71707	21890	20166
446.4	77849		353.2	71656	21672	19796
446.6	84541		353.3	69225	21252	19606
446.8	85606		353.4	68694	21348	19565
447	82526		353.5	68672	21565	20053
447.2	82970		353.6	68102	21323	20179
447.4	83997		353.7	68491	21745	19734
447.6	80429		353.8	67783	21822	19787
447.8	82112		353.9	68555	21926	19640
448	91356		354	68594	21638	19873
448.2	84514		354.1	69534	21180	19705
448.4	86779		354.2	66983	20868	19604
448.6	85352		354.3	72783	22970	19877
448.8	84763		354.4	73212	23573	20105
449	88177		354.5	70836	22755	19782
449.2	75970		354.6	74536	23501	19828
449.4	87774		354.7	72889	22910	19491
449.6	73406		354.8	69788	22034	19670
449.8	79289		354.9	68475	21633	19719
450	78753		355	66497	20970	19455
450.2	79109		355.1	72146	22687	19649
450.4	78801		355.2	71687	22428	19224
450.6	84436		355.3	67199	20552	19569
450.8	87904		355.4	66439	20697	19662
451	78200		355.5	67423	20876	19596
451.2	79777		355.6	69348	21906	19264
451.4	80110		355.7	67731	20790	20079
451.6	75820		355.8	73756	23422	19827
451.8	78456		355.9	70587	22015	19077
452	78820		356	72450	22327	19277
452.2	80217		356.1	71839	22336	19531
452.4	83328		356.2	72836	22640	19707
452.6	80311		356.3	68018	21029	19718
452.8	76589		356.4	67713	20992	19596
453	78094		356.5	68167	21459	19249
453.2	71510		356.6	65188	20176	19633
453.4	84107		356.7	66875	20733	19933
453.6	78368		356.8	69280	21820	19752
453.8	80664		356.9	65502	20292	19463
454	80437		357	69039	21180	19555
454.2	77735		357.1	68727	21218	19561
454.4	78802		357.2	65808	20321	19356
454.6	74414		357.3	65780	19990	19940
454.8	80036		357.4	68045	21050	19191
455	74857		357.5	66906	20404	19258
455.2	72214		357.6	67328	20248	19425
455.4	85723		357.7	67784	20852	19304
455.6	81939		357.8	66547	20866	19058
455.8	81834		357.9	63560	20335	19426
456	78625		358	66127	20346	19192
456.2	73918		358.1	67946	20824	19550
456.4	80505		358.2	68110	21013	19613
456.6	68456		358.3	66915	20720	19281
456.8	79505		358.4	62822	19880	19563
457	85983		358.5	65002	20481	19402
457.2	84817		358.6	70368	21957	19247
457.4	73480		358.7	66537	20793	19430
457.6	79439		358.8	65556	20501	19279
457.8	76687		358.9	68084	21180	18806
458	71036		359	66095	20313	19224
458.2	81700		359.1	66903	20935	19300
458.4	69444		359.2	66598	20819	19324
458.6	73158		359.3	67667	20570	19119
458.8	74823		359.4	68441	20913	19340
459	76269		359.5	66592	20181	19758
459.2	77292		359.6	69864	21272	19703
459.4	75434		359.7	65940	19293	19723
459.6	72130		359.8	68176	20119	19384
459.8	82342		359.9	67697	20449	19487
460	76947		360	67513	19655	19064
460.2	77729		360.1	66641	19362	18793
460.4	76415		360.2	66812	19909	19139
460.6	75280		360.3	64843	19285	18780
460.8	82899		360.4	68796	21106	18777
461	70652		360.5	64780	19692	18836
461.2	83365		360.6	64199	19326	18700
461.4	80600		360.7	66219	20284	18405
461.6	74335		360.8	68467	21331	18835
461.8	69580		360.9	65688	19984	18870
462	73325		361	64524	19208	18716
462.2	63971		361.1	65823	20332	18956
462.4	71919		361.2	65383	20021	18772
462.6	75925		361.3	65014	19351	19194
462.8	79808		361.4	63992	19235	18972
463	72562		361.5	66838	19934	19043
463.2	72857		361.6	65830	19818	19435
463.4	80928		361.7	69322	21088	19363
463.6	73920		361.8	65898	19905	18887
463.8	85474		361.9	64936	19828	18788
464	74200		362	66547	20503	18855
464.2	75974		362.1	64557	19406	18705
464.4	81836		362.2	66164	19930	18820
464.6	75964		362.3	69233	21173	18846
464.8	75967		362.4	67062	20560	19386
465	68259		362.5	66097	19943	18994
465.2	80302		362.6	71271	21900	18600
465.4	72504		362.7	63771	18993	18760
465.6	71283		362.8	61840	18409	18894
465.8	65294		362.9	62495	18986	18316
466	68154		363	67050	20269	18639
466.2	75013		363.1	64193	19212	18584
466.4	71242		363.2	65184	19292	18666
466.6	67825		363.3	64633	18657	18747
466.8	73378		363.4	65277	19834	18941
467	71695		363.5	65849	19771	18877
467.2	70740		363.6	65311	19897	19002
467.4	72796		363.7	62868	18674	19240
467.6	73177		363.8	62229	18292	19076
467.8	75107		363.9	68249	20445	18730
468	63427		364	66987	20095	18693
468.2	75421		364.1	62893	18570	18380
468.4	69618		364.2	65081	19203	18182
468.6	73748		364.3	62648	18240	18387
468.8	74191		364.4	63418	18760	18652
469	68232		364.5	63448	18555	18476
469.2	71157		364.6	65260	19371	18711
469.4	69892		364.7	66701	20034	18608
469.6	68403		364.8	62269	18547	18972
469.8	69813		364.9	62098	18585	18732
470	62875		365	64393	19083	18313
470.2	68746		365.1	64754	19305	18045
470.4	67044		365.2	63463	19161	18518
470.6	72043		365.3	65825	19823	18239
470.8	67552		365.4	63468	19023	18643
471	70704		365.5	62022	18140	18394
471.2	68398		365.6	64382	19459	18619
471.4	69156		365.7	61278	18563	18473
471.6	73471		365.8	61690	18662	18235
471.8	67746		365.9	62240	18517	18234
472	75435		366	64776	19199	18863
472.2	68586		366.1	62692	18855	18379
472.4	70988		366.2	58609	17130	18476
472.6	76193		366.3	66344	19685	18548
472.8	75775		366.4	61781	18194	18547
473	71654		366.5	63608	19334	18351
473.2	74453		366.6	63283	18777	18698
473.4	69771		366.7	61638	17950	18631
473.6	74784		366.8	62259	18171	18432
473.8	67678		366.9	63506	18981	18343
474	70012		367	60456	17764	18375
474.2	76512		367.1	63597	19123	18002
474.4	66979		367.2	62741	19167	17813
474.6	81621		367.3	61613	18300	18359
474.8	69410		367.4	61978	18586	17944
475	68383		367.5	62730	18640	17890
475.2	72194		367.6	62311	18395	18177
475.4	67351		367.7	59987	17518	18625
475.6	69715		367.8	64413	19278	18335
475.8	74619		367.9	62029	18586	18238
476	68738		368	62506	18488	18371
476.2	70990		368.1	64182	19139	18787
476.4	65382		368.2	62270	18448	18470
476.6	68444		368.3	61584	18233	18185
476.8	63762		368.4	60424	17430	17815
477	69306		368.5	59729	17155	17924
477.2	63798		368.6	62674	18723	18026
477.4	59306		368.7	64412	19170	18514
477.6	70876		368.8	63732	19189	18319
477.8	59761		368.9	59308	17375	18003
478	68785		369	63626	19577	17790
478.2	65284		369.1	62704	18649	17783
478.4	59699		369.2	59964	17623	17761
478.6	64786		369.3	61837	18453	17638
478.8	73309		369.4	59825	18029	17463
479	62414		369.5	62141	19313	17754
479.2	70621		369.6	60381	18068	17809
479.4	60907		369.7	60655	18079	18079
479.6	65139		369.8	62778	18852	18374
479.8	65025		369.9	64651	19031	17669
480	65831		370	61375	17492	18274
480.2	67533		370.1	62194	18036	17748
480.4	65844		370.2	58584	17407	17959
480.6	67835		370.3	59010	17345	17834
480.8	55423		370.4	56295	16226	17503
481	78422		370.5	59253	17241	17423
481.2	53946		370.6	60708	17370	17546
481.4	58197		370.7	59933	17435	17630
481.6	71463		370.8	63257	18701	17530
481.8	60253		370.9	63461	18728	17717
482	68766		371	58942	17361	17566
482.2	64279		371.1	60777	18714	17235
482.4	60072		371.2	61441	18584	17596
482.6	63170		371.3	62859	19276	17841
482.8	64571		371.4	61989	18718	17965
483	69910		371.5	62301	18431	17537
483.2	63816		371.6	59553	17623	17147
483.4	69146		371.7	60088	17587	17471
483.6	64438		371.8	62738	18038	17671
483.8	61594		371.9	63152	18719	17044
484	67307		372	59303	17472	16785
484.2	64289		372.1	60964	18098	17441
484.4	64809		372.2	58706	16852	17617
484.6	73838		372.3	58082	17104	17623
484.8	60034		372.4	63505	18984	17583
485	65652		372.5	58241	17254	17282
485.2	64950		372.6	61216	18472	17498
485.4	65270		372.7	61565	18100	17632
485.6	69724		372.8	58498	17657	17285
485.8	59572		372.9	57172	17221	17950
486	63296		373	58920	17540	17975
486.2	59808		373.1	58070	17470	17671
486.4	66599		373.2	58277	17104	17419
486.6	64219		373.3	61625	18088	17550
486.8	65664		373.4	55562	16450	17367
487	67340		373.5	58735	17701	17287
487.2	53501		373.6	59749	17910	17657
487.4	68717		373.7	59101	17217	17196
487.6	58855		373.8	57285	16872	16893
487.8	64001		373.9	59933	18189	16562
488	66998		374	61494	18600	16528
488.2	60026		374.1	60977	18351	16576
488.4	63669		374.2	56125	16696	16555
488.6	64206		374.3	57352	16842	16852
488.8	63299		374.4	59483	18532	16623
489	58640		374.5	58005	17843	16806
489.2	56036		374.6	58604	17093	16671
489.4	63322		374.7	57426	17061	16931
489.6	58305		374.8	56885	16746	16655
489.8	59736		374.9	61212	18451	16400
490	64171		375	57868	17330	16720
490.2	59800		375.1	61223	17933	16751
490.4	57394		375.2	59611	17653	16896
490.6	56356		375.3	55998	16532	16911
490.8	61984		375.4	59217	18522	16766
491	57899		375.5	59066	18378	16873
491.2	58696		375.6	60298	18330	16887
491.4	60545		375.7	58479	17758	16555
491.6	66186		375.8	57537	17052	16411
491.8	67049		375.9	54712	16273	16767
492	65257		376	62137	18939	16932
492.2	63713		376.1	59861	17894	16606
492.4	63727		376.2	55296	16230	16433
492.6	67132		376.3	61955	18537	16249
492.8	59069		376.4	56908	17406	16388
493	54929		376.5	59136	18055	16556
493.2	64867		376.6	59067	17729	16420
493.4	63265		376.7	56898	17053	16639
493.6	60039		376.8	55408	16635	16511
493.8	60473		376.9	58981	18226	16472
494	56847		377	59957	18921	16260
494.2	66020		377.1	57024	17474	16286
494.4	60267		377.2	59004	18542	16359
494.6	55468		377.3	51503	14981	16184
494.8	60864		377.4	53244	15785	16266
495	60181		377.5	57076	17137	15731
495.2	54976		377.6	54669	16483	16250
495.4	54878		377.7	55391	16578	16172
495.6	68082		377.8	54004	16303	16216
495.8	55344		377.9	57100	17079	16323
496	60310		378	53831	16232	16431
496.2	59944		378.1	58604	17731	16266
496.4	53285		378.2	54322	16186	16335
496.6	64168		378.3	61046	18620	16015
496.8	60232		378.4	59228	18003	16279
497	52912		378.5	55629	17034	15853
497.2	63042		378.6	57878	17596	16000
497.4	53731		378.7	57270	17440	15926
497.6	64084		378.8	58765	17496	16034
497.8	55529		378.9	56983	17298	16179
498	57635		379	56529	16780	15855
498.2	57954		379.1	59627	17969	15763
498.4	52666		379.2	56235	16441	16380
498.6	56043		379.3	57330	17013	16044
498.8	55446		379.4	55439	16170	16142
499	59523		379.5	56048	17059	16126
499.2	64441		379.6	56195	17053	15984
499.4	64944		379.7	54552	16461	15882
499.6	56643		379.8	52961	16243	16310
499.8	53264		379.9	54813	16746	16199
500	63501		380	54099	16406	15857
500.2	53758		380.1	56935	17888	16048
500.4	57794		380.2	50531	15020	16213
500.6	53636		380.3	54236	16858	16411
500.8	55058		380.4	54879	16530	16599
501	58452		380.5	54696	16595	16257
501.2	52764		380.6	55213	16623	16061
501.4	51869		380.7	54992	17079	16041
501.6	61093		380.8	54371	16961	16133
501.8	55211		380.9	56791	17781	16002
502	59780		381	54839	16373	16138
502.2	60278		381.1	56473	17045	16349
502.4	58045		381.2	55360	17258	16005
502.6	67318		381.3	55771	17065	15952
502.8	58670		381.4	54877	16205	15729
503	61795		381.5	58075	17787	15637
503.2	48076		381.6	54323	16346	16065
503.4	64149		381.7	56697	17132	15812
503.6	56994		381.8	57598	17521	16544
503.8	56894		381.9	56035	17296	16057
504	63777		382	53696	16418	15519
504.2	58479		382.1	54669	16260	15628
504.4	51149		382.2	53750	16005	16176
504.6	55091		382.3	53272	16293	15945
504.8	47972		382.4	55766	16539	16296
505	55525		382.5	52885	15689	15950
505.2	55743		382.6	55317	16667	15445
505.4	56536		382.7	52466	15888	15430
505.6	51636		382.8	56278	17233	15694
505.8	54732		382.9	52716	15553	15797
506	54434		383	55476	16607	15770
506.2	54427		383.1	52977	16149	15829
506.4	54563		383.2	54386	16316	15389
506.6	58472		383.3	54167	16235	15680
506.8	58249		383.4	54236	16219	15480
507	47332		383.5	55108	16878	15372
507.2	56188		383.6	52747	15783	15295
507.4	47027		383.7	57376	17442	15297
507.6	59082		383.8	54848	16237	15471
507.8	50238		383.9	53383	16410	15734
508	54849		384	51655	16198	16112
508.2	52277		384.1	51549	15975	16204
508.4	51301		384.2	56285	17573	15800
508.6	54873		384.3	54868	17372	15776
508.8	46750		384.4	57647	18164	15678
509	61940		384.5	53307	16239	16001
509.2	50203		384.6	52421	16286	15947
509.4	49157		384.7	51333	15558	15261
509.6	48799		384.8	53728	16378	15361
509.8	49291		384.9	54743	16514	15245
510	58633		385	55360	16602	15596
510.2	54485		385.1	54769	16316	15336
510.4	49069		385.2	51744	15357	15174
510.6	51539		385.3	53362	16194	15561
510.8	49890		385.4	50806	14568	15690
511	52195		385.5	53494	15605	15751
511.2	53518		385.6	54874	16469	15050
511.4	49744		385.7	55871	16728	15187
511.6	56742		385.8	51143	15210	15458
511.8	58570		385.9	53156	15927	15292
512	53327		386	52698	15240	15538
512.2	54986		386.1	57236	17312	15649
512.4	51704		386.2	53021	15823	15196
512.6	53594		386.3	56592	17381	15658
512.8	48388		386.4	54715	16890	15733
513	54099		386.5	52823	15989	15582
513.2	59398		386.6	51503	15409	15439
513.4	49912		386.7	52225	15317	15666
513.6	50386		386.8	53824	16444	15618
513.8	46939		386.9	52433	15782	15851
514	56258		387	53651	15851	15658
514.2	53671		387.1	53395	16120	15513
514.4	55019		387.2	52619	15950	15540
514.6	52608		387.3	54536	16700	15381
514.8	58343		387.4	54133	16647	15203
515	53048		387.5	52010	15880	15159
515.2	55578		387.6	51587	15395	15287
515.4	50120		387.7	54061	16051	15634
515.6	51859		387.8	53927	16010	15608
515.8	49918		387.9	53125	16126	15598
516	55540		388	50856	14464	15293
516.2	53442		388.1	50267	14413	14929
516.4	56962		388.2	51044	15041	14900
516.6	49282		388.3	50127	14737	15404
516.8	50069		388.4	51926	15858	15011
517	54064		388.5	55819	17024	15345
517.2	46198		388.6	52108	15525	15104
517.4	56306		388.7	55616	17138	14999
517.6	44667		388.8	54427	16213	15082
517.8	52745		388.9	52147	15928	14688
518	40925		389	57271	17443	14772
518.2	55071		389.1	52325	15763	14672
518.4	54592		389.2	54068	16530	14947
518.6	51118		389.3	52287	15899	14966
518.8	48774		389.4	48929	15036	14581
519	47106		389.5	53954	16666	14860
519.2	54598		389.6	48953	14994	14900
519.4	44693		389.7	52545	16060	14979
519.6	61012		389.8	51892	15853	15115
519.8	46651		389.9	56390	17374	14987
520	46697		390	51172	15392	14841
520.2	45874		390.1	51286	15364	15133
520.4	50357		390.2	52488	16126	15188
520.6	50312		390.3	50598	15595	14732
520.8	48178		390.4	53386	16115	14967
521	51046		390.5	48147	14372	14732
521.2	36035		390.6	51753	15306	14584
521.4	52082		390.7	51959	15562	14330
521.6	56531		390.8	49899	14406	14669
521.8	51801		390.9	54598	16407	14651
522	51350		391	53099	15977	14483
522.2	58758		391.1	50443	15163	15015
522.4	55581		391.2	52955	15855	14706
522.6	45862		391.3	52646	15604	14572
522.8	43680		391.4	52066	15716	14713
523	52828		391.5	50725	15509	14801
523.2	52066		391.6	51317	15599	14245
523.4	50267		391.7	51319	15519	14249
523.6	48935		391.8	49977	15176	14448
523.8	47164		391.9	53643	16190	14300
524	52871		392	49985	14707	14458
524.2	42585		392.1	49355	14833	14644
524.4	51306		392.2	48738	14542	14161
524.6	43062		392.3	50227	15336	14407
524.8	47202		392.4	48384	14634	14413
525	54796		392.5	51518	15660	13898
525.2	41311		392.6	55088	16748	14118
525.4	54780		392.7	52840	16399	14510
525.6	47044		392.8	50934	15992	14556
525.8	54207		392.9	47430	14426	14702
526	45418		393	49241	15054	14488
526.2	50369		393.1	49860	14980	14377
526.4	43027		393.2	49554	14285	14511
526.6	53600		393.3	48026	13909	14785
526.8	45661		393.4	50467	15124	14692
527	45758		393.5	47361	13996	14707
527.2	54375		393.6	51032	14958	14700
527.4	51407		393.7	48882	14407	14408
527.6	52438		393.8	50950	15559	14685
527.8	46169		393.9	50584	15236	14437
528	53254		394	50432	14983	14249
528.2	52034		394.1	49160	14698	14462
528.4	54409		394.2	49264	14887	14423
528.6	48608		394.3	50121	14739	14218
528.8	53377		394.4	49776	14697	14003
529	51031		394.5	54576	16459	13968
529.2	54276		394.6	46615	13358	14159
529.4	48161		394.7	52147	15421	14292
529.6	49998		394.8	49767	14707	13997
529.8	54070		394.9	51520	15172	13758
530	50248		395	50987	15361	13990
530.2	47323		395.1	53771	17054	14459
530.4	48003		395.2	48949	14991	14052
530.6	55224		395.3	49768	15340	14028
530.8	50355		395.4	48109	14777	13992
531	54872		395.5	49338	15399	14020
531.2	62759		395.6	50893	16004	14174
531.4	55597		395.7	48651	15131	14529
531.6	61170		395.8	49302	15210	14161
531.8	60297		395.9	47154	14689	13984
532	62503		396	53887	17503	13782
532.2	65804		396.1	48719	15579	14120
532.4	72954		396.2	50904	16352	14380
532.6	77338		396.3	48565	15366	13937
532.8	72016		396.4	50808	15990	14029
533	76047		396.5	52445	16197	14026
533.2	79970		396.6	48283	14696	13857
533.4	81599		396.7	49761	14804	13742
533.6	85421		396.8	46793	13797	13527
533.8	90063		396.9	49261	14839	13787
534	89625		397	48816	15144	13651
534.2	99301		397.1	48939	15117	13840
534.4	91666		397.2	50924	16001	14077
534.6	96029		397.3	51157	16031	13782
534.8	95875		397.4	47815	14552	13593
535	90358		397.5	48620	14817	14026
535.2	94358		397.6	51482	15464	14053
535.4	92778		397.7	48049	14558	14177
535.6	96208		397.8	50156	15514	14028
535.8	93406		397.9	47014	14465	14208
536	91012		398	49402	15406	13570
536.2	101511		398.1	48485	14710	13758
536.4	93790		398.2	48520	14655	13540
536.6	94301		398.3	51049	16018	13667
536.8	90537		398.4	48802	15272	13682
537	96197		398.5	47214	14686	13672
537.2	93596		398.6	48414	15354	13892
537.4	97872		398.7	46796	14742	13668
537.6	89202		398.8	46503	14697	13465
537.8	85959		398.9	46898	15083	13417
538	90802		399	47318	14732	13515
538.2	74923		399.1	50311	15942	13772
538.4	83227		399.2	49671	15253	13687
538.6	85483		399.3	51756	15889	13735
538.8	80370		399.4	50677	15755	13973
539	76710		399.5	49553	15482	14084
539.2	78538		399.6	48327	15351	13829
539.4	80724		399.7	47464	14995	13442
539.6	73702		399.8	45232	14105	13706
539.8	85957		399.9	45960	14410	13652
540	72015		400	46306	14695	13565
540.2	79334		400.1	47840	15750	13390
540.4	75121		400.2	48527	15638	13409
540.6	75981		400.3	46555	14564	13618
540.8	75359		400.4	46458	14189	13293
541	77394		400.5	50747	15704	13479
541.2	77273		400.6	48177	15269	13333
541.4	73829		400.7	47409	15284	13316
541.6	67462		400.8	46860	15265	13235
541.8	75583		400.9	44994	14758	13501
542	73698		401	44520	14225	13376
542.2	73088		401.1	48196	15892	13968
542.4	70088		401.2	48053	15884	13585
542.6	71842		401.3	48619	16058	13793
542.8	61976		401.4	49549	16384	13675
543	71389		401.5	45160	14737	13339
543.2	61901		401.6	46482	15379	13323
543.4	74942		401.7	46076	15435	13237
543.6	71399		401.8	47340	15750	13567
543.8	65687		401.9	46248	14981	13939
544	63085		402	48455	15769	13883
544.2	63822		402.1	46508	15292	13362
544.4	71525		402.2	47861	15429	13316
544.6	65639		402.3	45705	15037	13595
544.8	73279		402.4	44560	14338	13583
545	70301		402.5	46732	15333	13545
545.2	61479		402.6	47372	15543	13642
545.4	63843		402.7	47740	15191	13421
545.6	61492		402.8	47679	14930	13425
545.8	68267		402.9	46321	14467	13458
546	66063		403	45006	14226	13285
546.2	63979		403.1	45424	14205	13207
546.4	65085		403.2	47843	15337	13301
546.6	59616		403.3	46329	14755	13603
546.8	68428		403.4	44462	14214	13269
547	62167		403.5	47343	15558	13295
547.2	63271		403.6	45480	14905	13031
547.4	66605		403.7	45627	14812	13112
547.6	64462		403.8	44596	14322	12855
547.8	74826		403.9	47357	15068	12978
548	68573		404	47770	15415	13199
548.2	62370		404.1	45170	15186	13119
548.4	66490		404.2	49153	16542	13282
548.6	63787		404.3	48587	15647	13030
548.8	75930		404.4	48314	15520	13175
549	61525		404.5	45936	14815	12814
549.2	67712		404.6	47305	15382	13060
549.4	69802		404.7	47849	15612	13271
549.6	66750		404.8	47368	15406	13185
549.8	63484		404.9	48157	15546	12741
550	65288		405	43407	13999	12975
550.2	71780		405.1	48288	15405	13061
550.4	67625		405.2	46548	14828	13137
550.6	71656		405.3	46823	14779	12917
550.8	69602		405.4	48250	15124	13066
551	66036		405.5	50184	15966	13260
551.2	68662		405.6	47248	15222	13527
551.4	70874		405.7	47406	15145	13253
551.6	64467		405.8	48393	15624	13003
551.8	77941		405.9	46818	14905	12835
552	72491		406	43187	13805	13201
552.2	69348		406.1	46572	14739	13358
552.4	71681		406.2	49135	15907	13138
552.6	73309		406.3	47427	15568	13038
552.8	70980		406.4	45664	14678	13125
553	70905		406.5	43188	13683	13049
553.2	73484		406.6	46142	14462	13515
553.4	71256		406.7	45782	14415	13435
553.6	67404		406.8	46444	14348	13151
553.8	74528		406.9	46294	14265	12981
554	71988		407	44989	13913	13050
554.2	73485		407.1	44886	13884	13228
554.4	75975		407.2	47222	15249	12941
554.6	68893		407.3	46344	14870	13106
554.8	79663		407.4	45284	14970	13187
555	70647		407.5	42975	13481	12774
555.2	68120		407.6	45957	14355	12766
555.4	75340		407.7	46578	14493	13074
555.6	69865		407.8	45360	14288	12690
555.8	76289		407.9	41633	12883	13064
556	69656		408	44296	13540	13117
556.2	73362		408.1	44922	13690	13163
556.4	72680		408.2	48500	15180	12945
556.6	74805		408.3	46115	14488	13063
556.8	63629		408.4	45694	14939	13300
557	70912		408.5	43761	14172	13175
557.2	72485		408.6	44469	14374	12815
557.4	75627		408.7	43632	14267	12712
557.6	74481		408.8	45588	14671	12471
557.8	74101		408.9	42609	13826	12716
558	65401		409	48896	15399	12369
558.2	77273		409.1	44864	14011	12060
558.4	65784		409.2	46883	15025	12233
558.6	72816		409.3	42745	13588	12373
558.8	77266		409.4	43592	13740	12560
559	83241		409.5	40509	12490	12503
559.2	74332		409.6	43122	13162	12646
559.4	68523		409.7	43767	13666	12574
559.6	74571		409.8	47121	14968	12354
559.8	69093		409.9	43841	13685	12055
560	81120		410	42713	13488	12511
560.2	70579		410.1	45407	14325	12247
560.4	67990		410.2	45419	14590	11801
560.6	74673		410.3	47299	15270	12146
560.8	68064		410.4	42464	13040	12311
561	70334		410.5	47398	14660	12350
561.2	69998		410.6	41211	12595	12229
561.4	61494		410.7	43574	13430	12180
561.6	73464		410.8	43866	13648	12305
561.8	76329		410.9	43290	13475	12589
562	63806		411	42105	13345	12757
562.2	68081		411.1	46074	14529	12710
562.4	62399		411.2	41642	12997	12253
562.6	71337		411.3	43501	13700	12383
562.8	66870		411.4	43928	13958	12349
563	63309		411.5	44124	13911	12181
563.2	78439		411.6	42743	13388	11903
563.4	61177		411.7	43098	13339	11932
563.6	71157		411.8	45634	14723	12434
563.8	59008		411.9	43683	13647	12402
564	70676		412	40820	12340	12368
564.2	72527		412.1	43735	13441	12221
564.4	63587		412.2	46072	14297	12288
564.6	67309		412.3	43276	13533	12035
564.8	67903		412.4	44451	14174	12322
565	69091		412.5	42658	13405	12134
565.2	67741		412.6	42822	12907	12322
565.4	64259		412.7	44238	13291	12369
565.6	66454		412.8	41728	12336	12292
565.8	64799		412.9	41875	12816	11968
566	64390		413	43264	13357	12030
566.2	74374		413.1	42159	13046	11868
566.4	61816		413.2	44160	13696	12392
566.6	61359		413.3	42693	13356	12445
566.8	65012		413.4	40467	12933	12083
567	77601		413.5	43520	13876	11990
567.2	60487		413.6	41914	13061	12180
567.4	62757		413.7	39143	11506	11957
567.6	70695		413.8	42844	12617	12177
567.8	59026		413.9	42208	12703	12161
568	68115		414	40673	12543	11977
568.2	64143		414.1	44581	13834	11989
568.4	68340		414.2	44459	13911	11766
568.6	66944		414.3	40716	12269	11935
568.8	61211		414.4	44319	13966	11891
569	70928		414.5	44904	14713	11876
569.2	58336		414.6	42715	13378	11484
569.4	65587		414.7	42814	13627	11712
569.6	61144		414.8	42697	13562	11901
569.8	70257		414.9	42519	13533	11506
570	70085		415	40810	12725	11980
570.2	61141		415.1	42816	13295	11971
570.4	62971		415.2	42904	13546	11395
570.6	58221		415.3	38769	12101	11797
570.8	65313		415.4	43615	13758	11780
571	67706		415.5	43775	13863	11537
571.2	66889		415.6	42603	13154	11834
571.4	68138		415.7	45742	14960	11841
571.6	61940		415.8	40930	12850	11730
571.8	67927		415.9	42736	13277	11900
572	60990		416	43485	13425	11846
572.2	63141		416.1	39884	12343	11858
572.4	73566		416.2	43292	13976	11596
572.6	67035		416.3	42602	13274	11397
572.8	59775		416.4	46861	15384	11779
573	57749		416.5	41889	13341	11853
573.2	61438		416.6	42549	13620	11934
573.4	61013		416.7	41254	13233	11925
573.6	57275		416.8	43922	13722	11786
573.8	66339		416.9	42712	13185	11583
574	62561		417	40841	12821	11347
574.2	66283		417.1	41038	12346	11553
574.4	60936		417.2	43174	13676	11809
574.6	64923		417.3	41614	12965	11623
574.8	68456		417.4	45327	14197	11437
575	64148		417.5	42483	13489	11592
575.2	62673		417.6	42006	13088	11583
575.4	63747		417.7	38010	11734	11312
575.6	67813		417.8	41558	13017	11253
575.8	60023		417.9	39627	12360	11373
576	63187		418	41915	13089	11551
576.2	66508		418.1	40076	12560	11231
576.4	63101		418.2	40280	12534	11558
576.6	62689		418.3	45604	14638	11562
576.8	62617		418.4	39616	12148	11421
577	57100		418.5	40126	12359	10954
577.2	65287		418.6	42772	13252	11094
577.4	66916		418.7	42270	13061	11333
577.6	57043		418.8	38911	11816	11344
577.8	58944		418.9	44412	14359	11345
578	58748		419	42544	13434	11163
578.2	62437		419.1	39868	12667	11142
578.4	63588		419.2	37870	11789	11484
578.6	60475		419.3	40798	12930	11779
578.8	68822		419.4	39987	12266	11040
579	61293		419.5	46302	14906	11422
579.2	63331		419.6	42769	13070	11206
579.4	66241		419.7	42994	13235	11278
579.6	55783		419.8	40938	12444	11508
579.8	59366		419.9	44106	13793	11391
580	60852		420	43873	14143	11281
580.2	62422		420.1	41072	13088	11248
580.4	65539		420.2	41226	13321	11164
580.6	59807		420.3	41362	12765	11118
580.8	63859		420.4	43514	13530	10857
581	61772		420.5	44604	14084	10987
581.2	65826		420.6	42899	13590	11272
581.4	65186		420.7	42381	13136	10970
581.6	57216		420.8	40060	12503	10794
581.8	58058		420.9	40412	12753	10776
582	57738		421	40277	12463	10982
582.2	74311		421.1	39599	12204	10583
582.4	54394		421.2	40304	12564	11216
582.6	56799		421.3	41170	12853	10993
582.8	65907		421.4	39765	12109	10956
583	62194		421.5	42823	13766	11218
583.2	61382		421.6	40730	12878	11241
583.4	58900		421.7	42991	13450	10951
583.6	57013		421.8	41161	12649	10697
583.8	60162		421.9	41859	13177	10692
584	66343		422	39596	12686	10603
584.2	57282		422.1	41086	13486	10288
584.4	63458		422.2	45066	14758	10457
584.6	53106		422.3	43651	13972	10790
584.8	61429		422.4	43288	13366	10562
585	60565		422.5	41783	12660	10601
585.2	63470		422.6	41116	12556	10582
585.4	59580		422.7	41114	12561	10667
585.6	64687		422.8	42995	13643	10589
585.8	59819		422.9	40518	12536	10569
586	54832		423	43575	13492	10808
586.2	56744		423.1	38433	11648	10981
586.4	61683		423.2	39950	12480	10839
586.6	55150		423.3	39589	12605	10484
586.8	63785		423.4	43519	14243	10549
587	63244		423.5	44718	14543	10816
587.2	53732		423.6	41041	12771	11223
587.4	55655		423.7	38842	12237	11203
587.6	54739		423.8	41021	13131	10540
587.8	54268		423.9	40753	13026	10415
588	60567		424	39728	12562	10400
588.2	62258		424.1	41635	13365	10621
588.4	56882		424.2	42006	13539	10744
588.6	57891		424.3	41845	13098	10952
588.8	62586		424.4	40701	13205	10829
589	61238		424.5	39816	12744	10612
589.2	60906		424.6	38792	12821	11023
589.4	58565		424.7	41197	13600	10989
589.6	54966		424.8	39687	12884	10662
589.8	62455		424.9	40442	12631	10717
590	56749		425	38806	12394	10782
590.2	59597		425.1	39531	12732	10617
590.4	61254		425.2	41422	13194	10974
590.6	53993		425.3	41474	13447	10970
590.8	57129		425.4	39228	12189	10759
591	62714		425.5	39714	12733	10998
591.2	56603		425.6	42021	13376	10775
591.4	60174		425.7	39067	12408	10928
591.6	55796		425.8	38790	12139	10599
591.8	57837		425.9	42521	13379	10718
592	63474		426	43324	13997	10787
592.2	59572		426.1	38861	12499	10977
592.4	56705		426.2	41200	13093	11158
592.6	57692		426.3	40049	12514	10711
592.8	60670		426.4	40704	13060	10856
593	56146		426.5	39460	12499	10542
593.2	56893		426.6	37975	12192	10429
593.4	64110		426.7	37448	11841	10233
593.6	59090		426.8	41527	13642	10289
593.8	58280		426.9	41819	13543	10262
594	61481		427	39723	12802	10673
594.2	62274		427.1	38595	11944	10617
594.4	59083		427.2	40279	13016	10634
594.6	56766		427.3	38874	12346	10398
594.8	64720		427.4	39918	12893	10353
595	60344		427.5	38322	12276	10437
595.2	58572		427.6	39090	12470	10014
595.4	65205		427.7	36849	11850	10205
595.6	55480		427.8	35971	11800	10210
595.8	63713		427.9	35650	11583	10270
596	56635		428	40933	13221	10241
596.2	59990		428.1	40936	12909	10593
596.4	59980		428.2	39284	12598	10259
596.6	58061		428.3	40421	13055	10123
596.8	56633		428.4	40067	12682	10232
597	64443		428.5	39190	12308	10626
597.2	56316		428.6	43203	13724	10665
597.4	51244		428.7	38286	12952	10417
597.6	55177		428.8	39974	13277	10276
597.8	54342		428.9	39565	12887	10280
598	60792		429	37986	12172	10088
598.2	60264		429.1	39783	12637	9983
598.4	56191		429.2	41278	13185	10255
598.6	55767		429.3	38123	12241	10075
598.8	59738		429.4	40548	13279	10294
599	55692		429.5	39406	12235	10191
599.2	56976		429.6	40011	12721	10130
599.4	58128		429.7	38459	12250	10041
599.6	56982		429.8	40478	12761	10275
599.8	51693		429.9	37663	12271	10155
600	49483		430	37282	12042	10213
600.2	57245		430.1	39286	12488	10542
600.4	45808		430.2	38912	12604	10414
600.6	61619		430.3	38837	12455	10083
600.8	58695		430.4	36929	11882	10004
601	60082		430.5	38211	12478	9896
601.2	57619		430.6	38135	12298	10005
601.4	55204		430.7	39448	12540	10219
601.6	64970		430.8	40495	13161	10293
601.8	56466		430.9	40196	13199	10129
602	59889		431	39737	13024	10453
602.2	58561		431.1	40485	13241	10278
602.4	58033		431.2	40736	12844	10006
602.6	58196		431.3	37751	12119	10382
602.8	54429		431.4	40276	12030	10285
603	61838		431.5	36892	11134	10444
603.2	53254		431.6	37338	11559	10191
603.4	62382		431.7	38200	12283	10273
603.6	52679		431.8	40494	13382	10340
603.8	53533		431.9	34911	10969	9874
604	59710		432	35218	11199	10000
604.2	55808		432.1	40744	12861	10118
604.4	57080		432.2	41229	13185	9877
604.6	54565		432.3	42060	13130	9996
604.8	49501		432.4	39947	12608	10010
605	54193		432.5	39846	12826	10000
605.2	49775		432.6	37993	11944	9800
605.4	56513		432.7	37884	11978	9898
605.6	56285		432.8	41395	13162	9732
605.8	54525		432.9	38982	12373	10033
606	59981		433	39471	12443	10008
606.2	52351		433.1	39511	12952	9896
606.4	55324		433.2	35400	11840	9888
606.6	51350		433.3	41304	13828	9949
606.8	58030		433.4	36992	12167	9927
607	51926		433.5	35381	11523	9933
607.2	59913		433.6	37718	12695	10064
607.4	54455		433.7	41092	13945	9980
607.6	52448		433.8	39079	12788	9740
607.8	59605		433.9	39001	12685	9991
608	53471		434	37261	11883	9994
608.2	54991		434.1	41954	13617	10271
608.4	57489		434.2	36978	11511	10089
608.6	59617		434.3	37492	11862	9712
608.8	51910		434.4	38540	12195	9937
609	47703		434.5	35833	11443	9578
609.2	57774		434.6	35968	11164	10105
609.4	47541		434.7	36084	11552	10043
609.6	54772		434.8	36911	11617	10113
609.8	48919		434.9	40082	12611	10132
610	52041		435	37493	12245	10289
610.2	57705		435.1	36688	11922	10002
610.4	62047		435.2	36994	12198	9805
610.6	55535		435.3	37576	11931	9644
610.8	57076		435.4	38195	12261	9471
611	54548		435.5	40115	12902	9589
611.2	48427		435.6	38793	12555	9693
611.4	60713		435.7	36057	11576	9815
611.6	41757		435.8	40018	12639	10037
611.8	56061		435.9	36780	11316	9925
612	52293		436	40204	12791	9744
612.2	54424		436.1	39021	12712	9638
612.4	63154		436.2	35950	11468	9692
612.6	56172		436.3	36593	11306	9650
612.8	55615		436.4	38321	12420	9815
613	46097		436.5	36038	11826	9392
613.2	56537		436.6	35930	11607	9402
613.4	51230		436.7	37120	12239	9501
613.6	52989		436.8	38674	12355	9699
613.8	48072		436.9	37787	12414	9522
614	53869		437	40658	12947	9781
614.2	59685		437.1	38072	12161	9599
614.4	52205		437.2	38767	12670	9810
614.6	56753		437.3	40523	13018	9827
614.8	56190		437.4	39825	12729	9553
615	54108		437.5	40026	13060	9546
615.2	51954		437.6	36148	12069	9738
615.4	51243		437.7	39928	13739	9736
615.6	52930		437.8	36266	11620	9726
615.8	51831		437.9	37591	12126	9807
616	57700		438	39493	12485	9537
616.2	59765		438.1	35109	11556	9716
616.4	46545		438.2	38218	12645	9633
616.6	49265		438.3	35099	11488	9601
616.8	48136		438.4	36996	11974	9807
617	52210		438.5	40644	12785	9749
617.2	54638		438.6	35869	11094	9578
617.4	48556		438.7	40310	13255	9454
617.6	51020		438.8	38224	12966	9269
617.8	49665		438.9	38127	12374	9169
618	56671		439	36504	11737	9365
618.2	49921		439.1	35375	11271	9360
618.4	52308		439.2	37478	12500	9800
618.6	51739		439.3	35975	11653	9852
618.8	54415		439.4	38023	12048	9716
619	50561		439.5	37825	12336	9891
619.2	51666		439.6	37502	12199	9427
619.4	48678		439.7	35570	11339	9309
[truncated: 50 more rows]

## Sheet: S4e - Diffraction
Agglomerate			SiO2
x	y		x	y
0	0		0	0
0.0102487	16359.7		0.010244	16746.8
0.0204973	32549.6		0.0204881	33816.4
0.030746	49730.2		0.0307321	50653.6
0.0409947	67681.7		0.0409761	67544.4
0.0512434	85494.5		0.0512202	83680.6
0.061492	102550		0.0614642	102107
0.0717407	118801		0.0717082	118268
0.0819894	135516		0.0819523	135318
0.0922381	151432		0.0921963	154052
0.102487	168524		0.10244	171676
0.112735	185220		0.112684	189099
0.122984	201211		0.122928	205521
0.133233	217239		0.133172	223195
0.143481	237120		0.143416	239044
0.15373	254234		0.15366	255986
0.163979	270180		0.163905	273694
0.174227	284034		0.174149	291961
0.184476	300665		0.184393	308990
0.194725	318573		0.194637	324900
0.204973	333618		0.204881	341526
0.215222	348978		0.215125	351012
0.225471	361409		0.225369	343866
0.235719	373915		0.235613	329548
0.245968	370310		0.245857	312653
0.256217	355399		0.256101	294704
0.266465	337176		0.266345	278750
0.276714	322354		0.276589	265253
0.286963	310539		0.286833	254468
0.297212	298123		0.297077	242874
0.30746	286860		0.307321	231839
0.317709	275668		0.317565	221729
0.327958	265937		0.327809	213137
0.338206	256849		0.338053	205623
0.348455	248241		0.348297	197824
0.358704	240332		0.358541	191094
0.368952	232782		0.368785	184575
0.379201	225546		0.379029	178794
0.38945	218285		0.389273	172752
0.399698	211830		0.399517	166938
0.409947	206715		0.409761	161458
0.420196	201475		0.420005	156011
0.430444	195444		0.430249	151110
0.440693	190182		0.440493	146482
0.450942	185302		0.450737	141940
0.46119	181324		0.460981	137857
0.471439	176794		0.471225	134578
0.481688	172893		0.481469	130527
0.491936	169230		0.491714	126834
0.502185	165990		0.501958	123748
0.512434	162307		0.512202	120292
0.522682	158922		0.522446	116975
0.532931	155369		0.53269	114205
0.54318	152704		0.542934	111649
0.553428	149833		0.553178	109465
0.563677	147033		0.563422	106722
0.573926	144229		0.573666	104339
0.584174	141807		0.58391	101894
0.594423	139436		0.594154	99993.5
0.604672	137129		0.604398	97496.1
0.61492	134549		0.614642	95317.2
0.625169	131723		0.624886	93297.2
0.635418	130322		0.63513	91662.7
0.645666	127808		0.645374	89638.6
0.655915	125988		0.655618	87885.3
0.666164	123881		0.665862	86201.4
0.676412	122342		0.676106	84603.6
0.686661	120496		0.68635	83332.9
0.69691	118672		0.696594	81596.7
0.707158	116992		0.706838	80156.7
0.717407	115622		0.717082	79222.6
0.727656	114348		0.727326	77822.7
0.737904	112838		0.73757	76601.2
0.748153	111589		0.747814	75229.9
0.758402	109904		0.758058	73847.4
0.76865	108282		0.768302	72885.2
0.778899	107190		0.778546	71567.1
0.789148	105705		0.78879	70416.5
0.799396	104417		0.799034	70113.5
0.809645	103280		0.809279	68146.1
0.819894	101894		0.819523	67451.5
0.830142	100872		0.829767	66488.6
0.840391	99869.8		0.840011	65478.4
0.85064	98949.8		0.850255	64561.2
0.860888	97831.1		0.860499	63858
0.871137	96857.9		0.870743	62941.5
0.881386	95941.1		0.880987	62344.3
0.891635	95013.5		0.891231	61455.7
0.901883	94333.4		0.901475	60872.7
0.912132	93560.8		0.911719	59906.8
0.922381	92642.7		0.921963	59235.2
0.932629	92023.2		0.932207	58322.4
0.942878	91231.6		0.942451	57916.1
0.953127	90568.8		0.952695	57225.6
0.963375	89808.5		0.962939	56848.9
0.973624	89253.3		0.973183	56094.4
0.983873	88916.7		0.983427	55658.9
0.994121	87946		0.993671	54997.7
1.00437	87017.3		1.00392	54321.1
1.01462	86365.6		1.01416	53700
1.02487	85741.2		1.0244	53360.1
1.03512	85331.4		1.03465	52873.5
1.04536	84503.8		1.04489	52514.8
1.05561	84114.8		1.05514	51967.8
1.06586	83741.7		1.06538	51579.4
1.07611	83122.6		1.07562	51237.5
1.08636	82624.9		1.08587	50746.8
1.09661	82260.1		1.09611	50322.7
1.10686	81943.4		1.10636	50131.8
1.11711	81256.9		1.1166	49912.8
1.12735	81037.6		1.12684	49542.2
1.1376	80746.6		1.13709	49093.7
1.14785	79974.7		1.14733	49033.2
1.1581	79681.7		1.15758	48731.8
1.16835	79156.8		1.16782	48362.6
1.1786	78649.8		1.17806	48169.4
1.18885	78949.2		1.18831	47852.9
1.19909	78090.2		1.19855	47687.2
1.20934	77943.8		1.2088	47448.4
1.21959	77585.2		1.21904	47050.8
1.22984	77485.9		1.22928	46775
1.24009	77075.2		1.23953	46769.8
1.25034	76695.1		1.24977	46472.2
1.26059	76245.8		1.26002	46345.1
1.27084	75827.1		1.27026	46086.8
1.28108	75550.5		1.2805	45943.1
1.29133	75077.1		1.29075	45659
1.30158	75164		1.30099	45377.7
1.31183	74748.4		1.31124	45305.7
1.32208	74885.3		1.32148	45125.4
1.33233	74328.3		1.33172	44930
1.34258	74273.4		1.34197	44960.1
1.35282	73990		1.35221	45009.9
1.36307	73882.1		1.36246	44872
1.37332	73655.5		1.3727	44971.9
1.38357	73399.9		1.38294	44422
1.39382	73441		1.39319	44364.1
1.40407	73142		1.40343	44303
1.41432	72939.1		1.41368	44311.2
1.42457	72937.6		1.42392	44396.6
1.43481	72679.2		1.43416	44393.2
1.44506	72545.2		1.44441	44019
1.45531	72334.1		1.45465	44299
1.46556	72317.1		1.4649	44209.6
1.47581	72161.9		1.47514	44300.5
1.48606	71937.5		1.48538	44071
1.49631	72121.9		1.49563	43484.3
1.50655	72114.1		1.50587	43826.8
1.5168	72004.7		1.51612	43883.3
1.52705	72084.7		1.52636	43917
1.5373	72007.9		1.5366	43980.5
1.54755	71826		1.54685	44005.8
1.5578	71607.5		1.55709	43693.1
1.56805	71467.5		1.56734	43966.3
1.5783	71234		1.57758	44012.8
1.58854	71459.1		1.58782	44129
1.59879	71270.8		1.59807	44205.2
1.60904	71086.8		1.60831	44055.9
1.61929	71098.5		1.61856	44221.3
1.62954	71104.3		1.6288	44314.9
1.63979	71046		1.63905	44474.9
1.65004	71117.9		1.64929	45238.8
1.66028	70913.7		1.65953	44496.8
1.67053	70891.1		1.66978	44516
1.68078	70529.7		1.68002	44565.8
1.69103	70784.1		1.69027	44706.1
1.70128	70533.9		1.70051	44762.4
1.71153	70636.8		1.71075	44846.5
1.72178	70807.3		1.721	44981.2
1.73203	70816		1.73124	45092.5
1.74227	70897		1.74149	45154.6
1.75252	70874.3		1.75173	45240.1
1.76277	70603		1.76197	45458.9
1.77302	70770.7		1.77222	45735.9
1.78327	70768.3		1.78246	45903.3
1.79352	70862.8		1.79271	46042.9
1.80377	71049.9		1.80295	46380.3
1.81402	71019.7		1.81319	46615.7
1.82426	71122.1		1.82344	46518
1.83451	71956.7		1.83368	46627.4
1.84476	71173.9		1.84393	47055
1.85501	71098.3		1.85417	47055
1.86526	70971.9		1.86441	47167.9
1.87551	71493.1		1.87466	47408.4
1.88576	71592.3		1.8849	47567.2
1.896	71421.6		1.89515	47861.3
1.90625	71473.9		1.90539	47905
1.9165	71766.8		1.91563	48394.5
1.92675	71412.8		1.92588	48547.7
1.937	72026.1		1.93612	48793.9
1.94725	72113.9		1.94637	49272.2
1.9575	72429		1.95661	49613.2
1.96775	72227.7		1.96685	49747.8
1.97799	72223		1.9771	49674.2
1.98824	72333.7		1.98734	50054.7
1.99849	72380.3		1.99759	50462.2
2.00874	72212.2		2.00783	50843.1
2.01899	72491.3		2.01807	51277.7
2.02924	72548.8		2.02832	51733.7
2.03949	73058.4		2.03856	51963
2.04973	73022.9		2.04881	52441.7
2.05998	73105.7		2.05905	52956.6
2.07023	73450.5		2.06929	53335
2.08048	73177.7		2.07954	53663
2.09073	73061.5		2.08978	54122.2
2.10098	73325		2.10003	54331.4
2.11123	73431.2		2.11027	54748
2.12148	73298.2		2.12051	55112.7
2.13172	73409.6		2.13076	55485
2.14197	73816.5		2.141	55792.8
2.15222	73940.4		2.15125	56041.6
2.16247	73709.5		2.16149	56542.5
2.17272	73507.1		2.17173	56973.5
2.18297	73311.8		2.18198	57477
2.19322	73634.9		2.19222	57890.1
2.20346	73832.2		2.20247	58285.3
2.21371	73955.5		2.21271	58709.1
2.22396	74318.3		2.22295	59328.2
2.23421	74316.5		2.2332	59625.3
2.24446	74479.2		2.24344	59890
2.25471	74594.6		2.25369	60236.3
2.26496	74553.8		2.26393	60360.4
2.27521	74561.4		2.27418	60479.6
2.28545	74819.8		2.28442	60871
2.2957	74906.5		2.29466	61413.2
2.30595	74989.4		2.30491	61429.5
2.3162	75315.1		2.31515	61572.2
2.32645	74957.2		2.3254	62361.7
2.3367	75016		2.33564	62325.6
2.34695	75147.9		2.34588	62266.4
2.35719	75320.7		2.35613	62629.7
2.36744	75372.2		2.36637	62354.4
2.37769	75110.1		2.37662	62604.6
2.38794	75041.8		2.38686	62864.5
2.39819	75051.6		2.3971	63201.8
2.40844	75058.6		2.40735	63241.1
2.41869	74980.9		2.41759	63082.7
2.42894	75161.8		2.42784	63083.6
2.43918	75388.4		2.43808	63014.1
2.44943	75420.4		2.44832	62990.1
2.45968	75538.6		2.45857	62636.1
2.46993	75287.1		2.46881	62440
2.48018	75532.3		2.47906	62447
2.49043	75191.1		2.4893	62165.8
2.50068	75090.2		2.49954	62060.3
2.51092	74736.7		2.50979	62042.3
2.52117	74613.1		2.52003	61807
2.53142	75052.4		2.53028	61890.6
2.54167	74790.1		2.54052	61233.8
2.55192	75056		2.55076	61016.1
2.56217	74866.6		2.56101	60905.6
2.57242	74581.1		2.57125	60660.9
2.58267	74806.8		2.5815	60471.6
2.59291	74383.8		2.59174	59936.2
2.60316	74406.9		2.60198	59579.8
2.61341	74415.9		2.61223	59444.7
2.62366	75011.7		2.62247	59765.5
2.63391	74198.4		2.63272	58548.9
2.64416	74143.5		2.64296	58241.1
2.65441	74023.9		2.6532	57780.4
2.66465	74235.1		2.66345	57406.6
2.6749	73863.1		2.67369	56876.6
2.68515	73698.9		2.68394	56797.8
2.6954	73639.7		2.69418	56360.8
2.70565	73632.1		2.70442	55999.1
2.7159	73416.3		2.71467	55419.3
2.72615	73418.2		2.72491	55225.2
2.7364	73224.3		2.73516	54918.8
2.74664	72777		2.7454	54289.7
2.75689	72709.8		2.75564	54005.5
2.76714	72410.1		2.76589	53765.2
2.77739	72384.8		2.77613	53348.5
2.78764	72347		2.78638	53231.3
2.79789	73034.2		2.79662	52937.6
2.80814	72001.8		2.80686	52583.5
2.81838	71735.4		2.81711	51901.2
2.82863	71501.3		2.82735	51601.2
2.83888	71195.5		2.8376	51440.2
2.84913	71256.1		2.84784	51042.6
2.85938	71016.3		2.85808	50504.8
2.86963	70495.8		2.86833	50240.6
2.87988	70410.7		2.87857	49723.2
2.89013	70407.1		2.88882	49126.7
2.90037	70237.4		2.89906	48783.2
2.91062	70146.4		2.90931	48258
2.92087	70109.1		2.91955	48289.4
2.93112	69855.1		2.92979	48100.4
2.94137	69612.2		2.94004	47431
2.95162	69346.9		2.95028	47281.5
2.96187	68854.2		2.96053	46987.7
2.97212	68984.8		2.97077	46572.3
2.98236	68596.9		2.98101	46375.8
2.99261	68514.3		2.99126	45969.7
3.00286	68327		3.0015	45624.3
3.01311	68119.8		3.01175	45423
3.02336	67816.5		3.02199	44877.7
3.03361	67779.6		3.03223	44943
3.04386	67650.1		3.04248	44469.7
3.0541	67234.9		3.05272	44165
3.06435	67143.2		3.06297	43758.4
3.0746	67223.6		3.07321	43819.1
3.08485	67022.2		3.08345	43331
3.0951	66711.7		3.0937	43226.6
3.10535	66759.5		3.10394	42896.9
3.1156	66210.4		3.11419	42504
3.12585	66151.3		3.12443	42374
3.13609	65971		3.13467	41994.5
3.14634	65638.1		3.14492	41844.3
3.15659	65577.1		3.15516	41465.8
3.16684	65161.2		3.16541	41302.1
3.17709	64631		3.17565	41173.2
3.18734	64502.2		3.18589	41173.1
3.19759	64429.1		3.19614	40803
3.20783	64220.4		3.20638	40572.2
3.21808	64056.8		3.21663	40677.7
3.22833	64225.1		3.22687	40314.1
3.23858	63829.6		3.23711	39888.3
3.24883	63770.5		3.24736	39852.4
3.25908	63430.1		3.2576	39671.7
3.26933	62803.6		3.26785	38989.1
3.27958	62708		3.27809	39323.7
3.28982	62615.7		3.28833	38703.5
3.30007	62073.2		3.29858	38621.1
3.31032	61588.7		3.30882	38094.3
3.32057	61481.2		3.31907	38135.8
3.33082	61790.3		3.32931	37853.7
3.34107	61156		3.33955	37666.4
3.35132	61002		3.3498	37561.8
3.36156	60829.7		3.36004	37431.5
3.37181	60553		3.37029	37275.7
3.38206	60636.4		3.38053	37511.2
3.39231	59996.2		3.39077	37126.8
3.40256	60185.8		3.40102	36849.8
3.41281	59693.3		3.41126	37022.1
3.42306	59205.4		3.42151	36514.7
3.43331	59083.9		3.43175	36382.5
3.44355	58707.3		3.44199	36095.5
3.4538	58334.2		3.45224	36094
3.46405	58228.1		3.46248	36133.2
3.4743	58185.9		3.47273	35947.6
3.48455	57966.2		3.48297	35509
3.4948	58043		3.49321	35381.9
3.50505	57860		3.50346	35304.5
3.51529	57533.5		3.5137	35099.1
3.52554	57360.4		3.52395	35058.1
3.53579	57174.9		3.53419	34881.9
3.54604	56753.9		3.54444	34876.5
3.55629	56577		3.55468	34287.3
3.56654	56443.6		3.56492	34475.7
3.57679	56290		3.57517	34056.3
3.58704	55948.6		3.58541	34078.1
3.59728	55946.8		3.59566	34177.5
3.60753	55861.2		3.6059	33784
3.61778	55479.5		3.61614	33736.8
3.62803	55536.8		3.62639	33617.3
3.63828	55179.8		3.63663	33637.8
3.64853	55130.7		3.64688	33327.5
3.65878	54830.6		3.65712	33216
3.66902	54760.9		3.66736	33336.4
3.67927	54776.9		3.67761	33126.9
3.68952	54511.4		3.68785	32397.6
3.69977	54326.1		3.6981	32804.4
3.71002	53721.7		3.70834	32829.2
3.72027	53591.7		3.71858	32486.9
3.73052	53317.2		3.72883	32331
3.74077	53251.3		3.73907	32306.1
3.75101	53251.6		3.74932	32196.6
3.76126	53209.8		3.75956	31786.9
3.77151	52745.2		3.7698	31788.9
3.78176	52711.4		3.78005	31513.2
3.79201	52595.2		3.79029	31461
3.80226	52352.2		3.80054	31450.4
3.81251	52081.3		3.81078	31614.2
3.82275	52234.4		3.82102	31807.6
3.833	52151.7		3.83127	31229.5
3.84325	51862.5		3.84151	30791.4
3.8535	51110.9		3.85176	30955.1
3.86375	51417.1		3.862	30902.4
3.874	51064.6		3.87224	31083.9
3.88425	51036.6		3.88249	30552.9
3.8945	50967.2		3.89273	30299.8
3.90474	50553.8		3.90298	30205.5
3.91499	50628.6		3.91322	30165.9
3.92524	50250.2		3.92346	29956.4
3.93549	50025.9		3.93371	29916.4
3.94574	49908.4		3.94395	29452.8
3.95599	49567.3		3.9542	29273.8
3.96624	49240.6		3.96444	29191.2
3.97648	49267.1		3.97468	29270.5
3.98673	49123.5		3.98493	29244.7
3.99698	48768.5		3.99517	29267.6
4.00723	48389.5		4.00542	28757.2
4.01748	48296.9		4.01566	28917.2
4.02773	48037.3		4.0259	28609.2
4.03798	48170.3		4.03615	28364.9
4.04823	47903.6		4.04639	28350.1
4.05847	47604.7		4.05664	28085.3
4.06872	47419.1		4.06688	27985.7
4.07897	47162.8		4.07712	27589.6
4.08922	47155.1		4.08737	27547.3
4.09947	46568		4.09761	27565.9
4.10972	46702.4		4.10786	27055.2
4.11997	46428.7		4.1181	27105.2
4.13022	46127		4.12834	26884.7
4.14046	46185.9		4.13859	26679.9
4.15071	45529.5		4.14883	26328.2
4.16096	45799.8		4.15908	26391.1
4.17121	45359.2		4.16932	26461.6
4.18146	45195.9		4.17956	25937.4
4.19171	45103.2		4.18981	25693.7
4.20196	44595.6		4.20005	25839.3
4.2122	44424.1		4.2103	24887.8
4.22245	44444		4.22054	25186.7
4.2327	43937.8		4.23079	24614
4.24295	43777.1		4.24103	24413.4
4.2532	43570.6		4.25127	24292.2
4.26345	43201.8		4.26152	24044.8
4.2737	42896.1		4.27176	23939.6
4.28395	43033.5		4.28201	23608.7
4.29419	42745.6		4.29225	23754.3
4.30444	42409.9		4.30249	23386
4.31469	42118.2		4.31274	23237.1
4.32494	42435.9		4.32298	22908.9
4.33519	42153.1		4.33323	22902.5
4.34544	42190.3		4.34347	22772.2
4.35569	42126.5		4.35371	22761.3
4.36593	41853.9		4.36396	22728.7
4.37618	41830.5		4.3742	22644
4.38643	42234.5		4.38445	22329.9
4.39668	41248.9		4.39469	22334.7
4.40693	41840.5		4.40493	22146
4.41718	41376.5		4.41518	21930.4
4.42743	41153		4.42542	21384.5
4.43768	41496.7		4.43567	21721.3
4.44792	41083.3		4.44591	21553.9
4.45817	40794		4.45615	21462.6
4.46842	40796.9		4.4664	21413.8
4.47867	41056.3		4.47664	21258.2
4.48892	40841.3		4.48689	21293.9
4.49917	40468		4.49713	20806.6
4.50942	40336.5		4.50737	21335.8
4.51966	40165.7		4.51762	20995.9
4.52991	40377.2		4.52786	20851.1
4.54016	40441.9		4.53811	20697.5
4.55041	40202.1		4.54835	20780.7
4.56066	40164.2		4.55859	20774.5
4.57091	40255.9		4.56884	20695.9
4.58116	40195.4		4.57908	20541.1
4.59141	39925.1		4.58933	20750.6
4.60165	39797.1		4.59957	20775.4
4.6119	39978.5		4.60981	20489.2
4.62215	39923.8		4.62006	20411.7
4.6324	39277.3		4.6303	20250.4
4.64265	39786.2		4.64055	20480.4
4.6529	39489.9		4.65079	20401.4
4.66315	39166.2		4.66103	20301.6
4.67339	39120.8		4.67128	20058.8
4.68364	39190.5		4.68152	20094.6
4.69389	39341		4.69177	19951.3
4.70414	39380.3		4.70201	20035.2
4.71439	39249.1		4.71225	20224.3
4.72464	38934.6		4.7225	20429.8
4.73489	38914.4		4.73274	20291.4
4.74514	38666.8		4.74299	20149.2
4.75538	38953.5		4.75323	20174.3
4.76563	38911.5		4.76347	20217.4
4.77588	38870.9		4.77372	19940.8
4.78613	38343.6		4.78396	19691
4.79638	38541.1		4.79421	20116
4.80663	38545.3		4.80445	20195.2
4.81688	38790.2		4.81469	20290.9
4.82712	38406		4.82494	19947.3
4.83737	38628.7		4.83518	20277.6
4.84762	38639.9		4.84543	19001.5
4.85787	38597.5		4.85567	19574.5
4.86812	38486		4.86592	19897.3
4.87837	37996.5		4.87616	19557.3
4.88862	38338.3		4.8864	19782.7
4.89887	37990		4.89665	19600.6
4.90911	38204.1		4.90689	20006.1
4.91936	38034.3		4.91714	20021.1
4.92961	38031.2		4.92738	19768.4
4.93986	37859.5		4.93762	19950.1
4.95011	37796.9		4.94787	20206
4.96036	37759.2		4.95811	19815.2
4.97061	37447.6		4.96836	19620.6
4.98085	37389.1		4.9786	19461.3
4.9911	37453		4.98884	19296.2
5.00135	37286.2		4.99909	19994.8
5.0116	37277.9		5.00933	19696.8
5.02185	36068.4		5.01958	19268.1
5.0321	36886.7		5.02982	19623.1
5.04235	37104.4		5.04006	19731
5.0526	37063.1		5.05031	19774.5
5.06284	36742		5.06055	19691.6
5.07309	36630.2		5.0708	19170.5
5.08334	36801.9		5.08104	19428
5.09359	36754.7		5.09128	19615.9
5.10384	36617.3		5.10153	19563.1
5.11409	36590.8		5.11177	19316.4
5.12434	35873.5		5.12202	19670
5.13458	36594.8		5.13226	19577.1
5.14483	36580.4		5.1425	19485.4
5.15508	36515.2		5.15275	19251.8
5.16533	36361.3		5.16299	19591.7
5.17558	36239.4		5.17324	19485.4
5.18583	36327.9		5.18348	19485.9
5.19608	36311.8		5.19372	19559
5.20633	36020.8		5.20397	19453.8
5.21657	35538.7		5.21421	19443.2
5.22682	35999.3		5.22446	19085.9
5.23707	35567.2		5.2347	18795.1
5.24732	35575		5.24494	19156.3
5.25757	35507.1		5.25519	19117.9
5.26782	35979.1		5.26543	19419.2
5.27807	35491.2		5.27568	19160.4
5.28832	35439.5		5.28592	19102.2
5.29856	35546.6		5.29616	18931.3
5.30881	35378.1		5.30641	19132
5.31906	35500.3		5.31665	18858.7
5.32931	35256.3		5.3269	19160.7
5.33956	35373.6		5.33714	19052.5
5.34981	35744.6		5.34738	19145.2
5.36006	35258.5		5.35763	18999.9
5.3703	34998.4		5.36787	18993
5.38055	34690.5		5.37812	18790.7
5.3908	34724		5.38836	18778.1
5.40105	34814.6		5.3986	18504.5
5.4113	35064.7		5.40885	18941.2
5.42155	34840.6		5.41909	18435.2
5.4318	34498.6		5.42934	18225
5.44205	34740.4		5.43958	18598.4
5.45229	34455.5		5.44982	18369.9
5.46254	34743.9		5.46007	18747.2
5.47279	34525.9		5.47031	18869
5.48304	34656.7		5.48056	18792.2
5.49329	34424.1		5.4908	18635.3
5.50354	34969.7		5.50105	18794.5
5.51379	34452.6		5.51129	18904.7
5.52403	34096.6		5.52153	18788.1
5.53428	34177.2		5.53178	18829.5
5.54453	34070.3		5.54202	19076.8
5.55478	33926.5		5.55227	18908.5
5.56503	34120.4		5.56251	18641.7
5.57528	34004.7		5.57275	18600.3
5.58553	33990.3		5.583	17884.4
5.59578	34163.1		5.59324	18434.8
5.60602	33959.8		5.60349	18483.6
5.61627	34606.4		5.61373	18481.7
5.62652	33881.8		5.62397	18195.6
5.63677	33851		5.63422	18544.9
5.64702	33947.7		5.64446	18384.5
5.65727	33833.3		5.65471	18475.5
5.66752	33783.9		5.66495	18063.5
5.67776	33747.9		5.67519	18249.4
5.68801	33881.4		5.68544	18254.5
5.69826	33560		5.69568	18367.5
5.70851	33505.2		5.70593	17888.8
5.71876	33857		5.71617	18349
5.72901	33052.2		5.72641	18256
5.73926	33461.8		5.73666	18313.3
5.74951	33322.8		5.7469	18337.8
5.75975	33119.2		5.75715	18103.8
5.77	32759		5.76739	18161.9
5.78025	32925.2		5.77763	18172.7
5.7905	33154.5		5.78788	18063
5.80075	33630.8		5.79812	18191.1
5.811	32912.1		5.80837	18152.4
5.82125	32854.5		5.81861	18327.4
5.83149	32994.7		5.82885	18001.3
5.84174	33186.7		5.8391	18374.8
5.85199	32821.1		5.84934	18074.8
5.86224	33022.6		5.85959	17768.1
5.87249	32754.4		5.86983	18037.3
5.88274	32799.5		5.88007	18029.3
5.89299	32540		5.89032	18098.5
5.90324	32943.2		5.90056	18010.9
5.91348	32697.9		5.91081	18144.4
5.92373	32799.6		5.92105	17970.7
5.93398	32838.4		5.93129	18113.3
5.94423	33005.9		5.94154	18096.9
5.95448	32665		5.95178	17768.6
5.96473	32656.6		5.96203	17756.3
5.97498	32798.5		5.97227	17925.5
5.98522	32642.8		5.98251	18000.5
5.99547	32996.5		5.99276	17698.2
6.00572	32679.2		6.003	17657.3
6.01597	32603.5		6.01325	17936.1
6.02622	32545		6.02349	17659.8
6.03647	32168.4		6.03373	17993.8
6.04672	32378.3		6.04398	17683.6
6.05697	32795.2		6.05422	17855.3
6.06721	32295.4		6.06447	17643
6.07746	32497.7		6.07471	17901
6.08771	32361.9		6.08495	17428.8
6.09796	32391.9		6.0952	17719.2
6.10821	32334.8		6.10544	17436.4
6.11846	32558.3		6.11569	17653.5
6.12871	32392.1		6.12593	17426.6
6.13895	32416.2		6.13618	17884.8
6.1492	32131.1		6.14642	17864.6
6.15945	32390.6		6.15666	17861.4
6.1697	32168.7		6.16691	17754.5
6.17995	31852.8		6.17715	17923.2
6.1902	32141		6.1874	17778
6.20045	32424.1		6.19764	18330.3
6.2107	32222.2		6.20788	17897.2
6.22094	31929.5		6.21813	17702.9
6.23119	32310.8		6.22837	17730.8
6.24144	32155.2		6.23862	17639.2
6.25169	32176.5		6.24886	17760.5
6.26194	32524.2		6.2591	17907.4
6.27219	32365.1		6.26935	17582.9
6.28244	32335		6.27959	17687.8
6.29268	32343.6		6.28984	17754.8
6.30293	32272.1		6.30008	17997.2
6.31318	32423.4		6.31032	17804.3
6.32343	32404.7		6.32057	17796
6.33368	32463.3		6.33081	17457.5
6.34393	32267.2		6.34106	17388.9
6.35418	32457.5		6.3513	17738
6.36443	32397.6		6.36154	17659.1
6.37467	32017.4		6.37179	17449
6.38492	32456.9		6.38203	17932.9
6.39517	32473		6.39228	17945.3
6.40542	32439.1		6.40252	18091.8
6.41567	32577.3		6.41276	18000.8
6.42592	32671.1		6.42301	18062.9
6.43617	32387.3		6.43325	18029.1
6.44642	32577.1		6.4435	18796.2
6.45666	32239		6.45374	18133.7
6.46691	32239.4		6.46398	17883.2
6.47716	33372.9		6.47423	17776.8
6.48741	32522.1		6.48447	17971
6.49766	32233.5		6.49472	18111.1
6.50791	32473.6		6.50496	18120.5
6.51816	32421.2		6.5152	17977.7
6.5284	32548.5		6.52545	17704.2
6.53865	32420.8		6.53569	18258
6.5489	32467.1		6.54594	17826.5
6.55915	32482		6.55618	18079.9
6.5694	32564		6.56642	18130.4
6.57965	32256.2		6.57667	17914
6.5899	32506.1		6.58691	18262
6.60015	32519.1		6.59716	18144.6
6.61039	32327.5		6.6074	18191.5
6.62064	32631.7		6.61764	18167.3
6.63089	32663.4		6.62789	18015.2
6.64114	32936.9		6.63813	18175.5
6.65139	32546.3		6.64838	18152.9
6.66164	32615.9		6.65862	17973.1
6.67189	32292.9		6.66886	17878.5
6.68213	32442		6.67911	18002.7
6.69238	32592.7		6.68935	18377.5
6.70263	32701.7		6.6996	18155.9
6.71288	32402.6		6.70984	18217.9
6.72313	32874.8		6.72008	17974.5
6.73338	32618.9		6.73033	17942.1
6.74363	32455.2		6.74057	18186.2
6.75388	32514.4		6.75082	18020.9
6.76412	32622.2		6.76106	18305.7
6.77437	33000.5		6.77131	18509.6
6.78462	32681.2		6.78155	18429.8
6.79487	32487.2		6.79179	18621.3
6.80512	32470.3		6.80204	18487.5
6.81537	32753.4		6.81228	18400
6.82562	32362.1		6.82253	18232.8
6.83586	32653.4		6.83277	18595.9
6.84611	32563.1		6.84301	18497.3
6.85636	32676.5		6.85326	18770.2
6.86661	32546.8		6.8635	18413.1
6.87686	32588.3		6.87375	18041.3
6.88711	32725		6.88399	18465
6.89736	32937.7		6.89423	18362.2
6.90761	32860		6.90448	18359.8
6.91785	32843.4		6.91472	18373.8
6.9281	33179.1		6.92497	18572
6.93835	32837.1		6.93521	18402.2
6.9486	32815		6.94545	18556.2
6.95885	33139.4		6.9557	18842.3
6.9691	32783.2		6.96594	18546.8
6.97935	33188		6.97619	18461.3
6.98959	32855.4		6.98643	18491.2
6.99984	32473.1		6.99667	18457.6
7.01009	32934.8		7.00692	18635.2
7.02034	32470.7		7.01716	18507.8
7.03059	32811.1		7.02741	18298.6
7.04084	32763.6		7.03765	18732.3
7.05109	32751.4		7.04789	18582.1
7.06134	32727.6		7.05814	18596.3
7.07158	32704		7.06838	18710.2
7.08183	32974.7		7.07863	18046.1
7.09208	32613		7.08887	18776.1
7.10233	32818.3		7.09911	18575.1
7.11258	32706.6		7.10936	18405.1
7.12283	32709.1		7.1196	18561
7.13308	32820		7.12985	18113.7
7.14332	32570.2		7.14009	18676.7
7.15357	33008.2		7.15033	18629.3
7.16382	32801.4		7.16058	18841.3
7.17407	32858.4		7.17082	18922.2
7.18432	32770.8		7.18107	18660.6
7.19457	32573.8		7.19131	18868.6
7.20482	32683.6		7.20155	18583.3
7.21507	32644.3		7.2118	18437.5
7.22531	32687.2		7.22204	18890.9
7.23556	32699.7		7.23229	18976.7
7.24581	33080.3		7.24253	18606.6
7.25606	32747.3		7.25277	18844.6
7.26631	32633.2		7.26302	18947.8
7.27656	32995.8		7.27326	19012.3
7.28681	32568.1		7.28351	18903
7.29705	33013.3		7.29375	19095.6
7.3073	32900.4		7.30399	19283.1
7.31755	32913		7.31424	18740.7
7.3278	32845.3		7.32448	19069.2
7.33805	32887.7		7.33473	18970.8
7.3483	33104.4		7.34497	18670.3
7.35855	32435.1		7.35521	18799.9
7.3688	32814.3		7.36546	18665.6
7.37904	32996.7		7.3757	18992.3
7.38929	32330.6		7.38595	19257.4
7.39954	32739.4		7.39619	18925.5
7.40979	32812.8		7.40644	18528.4
7.42004	32641.6		7.41668	18713.1
7.43029	32711.4		7.42692	19228.5
7.44054	32650.4		7.43717	18800.5
7.45078	32759.3		7.44741	19137.9
7.46103	32577.9		7.45766	18918.7
7.47128	32528		7.4679	19058.2
7.48153	32604.3		7.47814	19206.1
7.49178	32724.5		7.48839	18920
7.50203	32663		7.49863	19179.5
7.51228	32325		7.50888	18823.4
7.52253	32373.3		7.51912	19267.6
7.53277	32558.9		7.52936	18934.5
7.54302	32448.7		7.53961	19283.2
7.55327	32439		7.54985	19087.8
7.56352	32675.4		7.5601	19345.6
7.57377	32390.1		7.57034	18989
7.58402	32467.9		7.58058	19085.5
7.59427	32175.9		7.59083	19363.8
7.60452	32572.8		7.60107	19397.9
7.61476	32271.1		7.61132	19310.3
7.62501	32195.3		7.62156	19271.8
7.63526	32642.5		7.6318	19850.8
7.64551	32607.3		7.64205	19254.6
7.65576	32329.4		7.65229	19312.7
7.66601	32075.2		7.66254	19363.6
7.67626	31968.9		7.67278	19632.2
7.6865	32196.1		7.68302	19074.3
7.69675	31884.4		7.69327	19352.3
7.707	32403.8		7.70351	19087.6
7.71725	32128.5		7.71376	19622.7
7.7275	32290.1		7.724	19364.9
7.73775	32381.2		7.73424	19921.3
7.748	32493.2		7.74449	19558.3
7.75825	32022.1		7.75473	19683.2
7.76849	31896.7		7.76498	19566.2
7.77874	31952.4		7.77522	19787.4
7.78899	32305.4		7.78546	19618.5
7.79924	32245.2		7.79571	19845.9
7.80949	32717.5		7.80595	19890.7
7.81974	31866.8		7.8162	19645.7
7.82999	31893.7		7.82644	19640.8
7.84023	31974.2		7.83668	19731.4
7.85048	32130.7		7.84693	19894
7.86073	31861.1		7.85717	19783.2
7.87098	31450.7		7.86742	20085.7
7.88123	31995.6		7.87766	19643.8
7.89148	31993.8		7.8879	19736.8
7.90173	31936.5		7.89815	20041.9
7.91198	31684.2		7.90839	20227.8
7.92222	31682.5		7.91864	20052
7.93247	31029.9		7.92888	20128.2
7.94272	31597.9		7.93912	20032.4
7.95297	31810.5		7.94937	20036.7
7.96322	31706.8		7.95961	19730.5
7.97347	31467.9		7.96986	20118.7
7.98372	31235.7		7.9801	20263.6
7.99396	31568.3		7.99034	19801.4
8.00421	31098.9		8.00059	20254.7
8.01446	31078		8.01083	19870
8.02471	31348.3		8.02108	20037.3
8.03496	31074.5		8.03132	19860.8
8.04521	31334.6		8.04156	20069.4
8.05546	31012		8.05181	19817.6
8.06571	31027.6		8.06205	19548.4
8.07595	31037.8		8.0723	19830.3
8.0862	31065.1		8.08254	19973.5
8.09645	30944.8		8.09279	20238.7
8.1067	30992.4		8.10303	20089.8
8.11695	30709.1		8.11327	19584.6
8.1272	30750.2		8.12352	19704.4
8.13745	30783.1		8.13376	19792.6
8.14769	30839.7		8.14401	19937.3
8.15794	30910.6		8.15425	19644.7
8.16819	30800.2		8.16449	20264.6
8.17844	30410		8.17474	19775.7
8.18869	30244.6		8.18498	19715.2
8.19894	30606		8.19523	15160.1
8.20919	30224.7		8.20547	19584
8.21944	30198.5		8.21571	19758.1
8.22968	30187.4		8.22596	19519.8
8.23993	30229		8.2362	19576.8
8.25018	30022.4		8.24645	19514.3
8.26043	29640.7		8.25669	19507.7
8.27068	29944.8		8.26693	19225.3
8.28093	29247		8.27718	19549.9
8.29118	29683.9		8.28742	19557.8
8.30142	29615.4		8.29767	19172.8
8.31167	29469.3		8.30791	19028.5
8.32192	29407.9		8.31815	19168.9
8.33217	29476.7		8.3284	19042.8
8.34242	28934.8		8.33864	18812.2
8.35267	28751.6		8.34889	18551.8
8.36292	28767.5		8.35913	18827.9
8.37317	28890.4		8.36937	18390
8.38341	24040.4		8.37962	18387.4
8.39366	28521.7		8.38986	18400
8.40391	28681.4		8.40011	18523.3
8.41416	28118.8		8.41035	18045.1
8.42441	28527.8		8.42059	18220.3
8.43466	28274.4		8.43084	18051.7
8.44491	28212.4		8.44108	18143.7
8.45515	28092.6		8.45133	17759.6
8.4654	28249.1		8.46157	17715.7
8.47565	28022.7		8.47181	17482.9
8.4859	27539		8.48206	17292
8.49615	27580.9		8.4923	16995.9
8.5064	26998.3		8.50255	17071.6
8.51665	27370.3		8.51279	16943.3
8.5269	27317.2		8.52303	16744.4
8.53714	26983		8.53328	16932.7
8.54739	26943.3		8.54352	16424.5
8.55764	26516.2		8.55377	16355.4
8.56789	26764.7		8.56401	16243.7
8.57814	26691.1		8.57425	16493.3
8.58839	26307.5		8.5845	16161.9
8.59864	26383.2		8.59474	16090.6
8.60888	26237.6		8.60499	16052.5
8.61913	25842.4		8.61523	15687.9
8.62938	26102.8		8.62547	15652.8
8.63963	26093.9		8.63572	15147.6
8.64988	25857.8		8.64596	15364.9
8.66013	25497.1		8.65621	14990.5
8.67038	25637.8		8.66645	15216.4
8.68063	25652		8.67669	15174.9
8.69087	25480.9		8.68694	14760.7
8.70112	25149.3		8.69718	15109.9
8.71137	25281.3		8.70743	14753.8
8.72162	24915.1		8.71767	14446.7
8.73187	24545		8.72792	14617.5
8.74212	24485.9		8.73816	14177.3
8.75237	24254		8.7484	14083.4
8.76262	24433		8.75865	14149.9
8.77286	24407.4		8.76889	14132
8.78311	24263.7		8.77914	13861.2
8.79336	23972.1		8.78938	13641.8
8.80361	23866.2		8.79962	13504.9
8.81386	23579.3		8.80987	13728.9
8.82411	23523.6		8.82011	13119.4
8.83436	23689.9		8.83036	12930.4
8.8446	23880.2		8.8406	12997.6
8.85485	23303.6		8.85084	12750.9
8.8651	23162.7		8.86109	12772.3
8.87535	23078.5		8.87133	12873.5
8.8856	22969.8		8.88158	12475.5
8.89585	23093.1		8.89182	12547.6
8.9061	22884.4		8.90206	12328.7
8.91635	22136.2		8.91231	12272.2
8.92659	22259.5		8.92255	12318
8.93684	22328.7		8.9328	12049.1
8.94709	22512.7		8.94304	12211.2
8.95734	22447.5		8.95328	11955.1
8.96759	22188.7		8.96353	11678.5
8.97784	22543.9		8.97377	11982
8.98809	21869.3		8.98402	11355.6
8.99833	21985.8		8.99426	11837.7
9.00858	21957.9		9.0045	11588.6
9.01883	21972.4		9.01475	11394.8
9.02908	21535.4		9.02499	11918.6
9.03933	21771.1		9.03524	11061.2
9.04958	21264.8		9.04548	11243.1
9.05983	21450.2		9.05572	11179.9
9.07008	21113.5		9.06597	11291.5
9.08032	21323		9.07621	10522.1
9.09057	21644.6		9.08646	10440.8
9.10082	21147.5		9.0967	11101.2
9.11107	20990.6		9.10694	11143.3
9.12132	20902.7		9.11719	10640.3
9.13157	20922.2		9.12743	11139.2
9.14182	20527.9		9.13768	10818.4
9.15206	20611.1		9.14792	10879.6
9.16231	20347.9		9.15816	10229.5
9.17256	20524.3		9.16841	10664.2
9.18281	20385.7		9.17865	10337.8
9.19306	20241.8		9.1889	9825.78
9.20331	20031		9.19914	10191.3
9.21356	19995.5		9.20938	10102.6
9.22381	20355.1		9.21963	10245.4
9.23405	19837.3		9.22987	10101
9.2443	20251.6		9.24012	9970.37
9.25455	19770.9		9.25036	10074.5
9.2648	19400.2		9.2606	10071.5
9.27505	19599.5		9.27085	9716.07
9.2853	19420.6		9.28109	9438.16
9.29555	19317.6		9.29134	9810.54
9.30579	19684.3		9.30158	9505.47
9.31604	19546.8		9.31182	9713.75
9.32629	19032.7		9.32207	9751.43
9.33654	19109.6		9.33231	9665.74
9.34679	18977		9.34256	9330.01
9.35704	18850.1		9.3528	9590.53
9.36729	19121.4		9.36305	9511.01
9.37754	19121.9		9.37329	9189.23
9.38778	18917.3		9.38353	9365.03
9.39803	19155.2		9.39378	9333.21
9.40828	18698.5		9.40402	9357.63
9.41853	18771.5		9.41427	9025.92
9.42878	18767.9		9.42451	9056.66
9.43903	18676		9.43475	9488.25
9.44928	18569.3		9.445	9164.84
9.45952	18655.5		9.45524	9326.62
9.46977	18210.6		9.46549	9096.63
9.48002	17998		9.47573	9344.79
9.49027	18498.4		9.48597	9098.87
9.50052	18443.9		9.49622	8986.94
9.51077	18221.8		9.50646	9151.06
9.52102	18102.2		9.51671	8741.26
9.53127	17904.4		9.52695	8476.99
9.54151	18173.4		9.53719	8943.71
9.55176	17882.1		9.54744	8660.85
9.56201	18192.4		9.55768	9012.82
9.57226	17869.6		9.56793	8936.18
9.58251	17602.9		9.57817	8860.31
9.59276	17674		9.58841	8528.5
9.60301	17720.2		9.59866	8629.22
9.61325	17607.7		9.6089	8772.86
9.6235	16968.3		9.61915	9160.5
9.63375	17423.9		9.62939	8275.69
9.644	17553.9		9.63963	8888.09
9.65425	17461.9		9.64988	8455.47
9.6645	17272.8		9.66012	8676.1
9.67475	17178.2		9.67037	8596.96
9.685	17668.7		9.68061	8552.12
9.69524	17263.4		9.69085	8335.71
9.70549	17133.3		9.7011	8527.45
9.71574	16932.9		9.71134	8281.24
9.72599	16663.6		9.72159	8719.95
9.73624	16766.6		9.73183	8180.35
9.74649	17188.6		9.74207	8731.49
9.75674	16665.4		9.75232	8223.46
9.76698	17227.6		9.76256	8488.29
9.77723	17051.2		9.77281	8533.3
9.78748	17007.6		9.78305	8299.92
9.79773	16938.7		9.79329	8193.13
9.80798	16931.5		9.80354	8344.32
9.81823	17220.5		9.81378	8304.45
9.82848	16439.1		9.82403	8657.54
9.83873	16419.7		9.83427	8133.82
9.84897	16855.5		9.84451	8065.56
9.85922	16996.5		9.85476	8048.86
9.86947	16709.4		9.865	8136.95
9.87972	16574		9.87525	7509.35
9.88997	16616.6		9.88549	7951.18
9.90022	16808.2		9.89573	8179.42
9.91047	16132.9		9.90598	7738.24
9.92072	16564.9		9.91622	7800.66
9.93096	16233.3		9.92647	7900.43
9.94121	16626.3		9.93671	8102.79
9.95146	15627		9.94695	7652.64
9.96171	16396.4		9.9572	7838.4
9.97196	15772.1		9.96744	8280.85
9.98221	15976.5		9.97769	7965.89
9.99246	16394.1		9.98793	7391.55
10.0027	16121.8		9.99818	8032.31
10.013	16171.8		10.0084	7891.17
10.0232	16020.7		10.0187	7861.97
10.0335	15653.9		10.0289	7865.87
10.0437	16185.8		10.0392	7991.55
10.0539	14902.2		10.0494	8063.43
10.0642	15938.4		10.0596	8267.64
10.0744	15962.3		10.0699	7701.16
10.0847	15793.6		10.0801	8089
10.0949	15630.3		10.0904	7871.39
10.1052	15545		10.1006	7811.81
10.1154	16022.7		10.1109	7835.32
10.1257	15652.5		10.1211	7678.28
10.1359	15556		10.1313	7815.53
10.1462	15671.8		10.1416	7758.79
10.1564	15894.2		10.1518	7813.31
10.1667	15287		10.1621	7688.58
10.1769	15357.5		10.1723	8175.64
10.1872	15646.3		10.1826	7656.45
10.1974	15345.6		10.1928	7734.8
10.2077	15191		10.2031	7799.88
10.2179	15720.6		10.2133	7925.5
10.2282	15376.5		10.2235	7919.1
10.2384	15638.4		10.2338	7627.96
10.2487	15598.5		10.244	7378.43
10.2589	15259.1		10.2543	7429.5
10.2692	15106.9		10.2645	7890.37
10.2794	15507.1		10.2748	7631.66
10.2897	15039.2		10.285	7580.95
10.2999	15233.1		10.2953	7586.77
10.3102	15257.4		10.3055	7235.4
10.3204	15037.6		10.3157	7071.94
10.3307	14845.9		10.326	7496.69
10.3409	14957.6		10.3362	7518.77
10.3512	14935.7		10.3465	7314.37
10.3614	14333.6		10.3567	7310.25
10.3717	14851.6		10.367	7390.74
10.3819	15154.7		10.3772	7581.08
10.3922	14646.6		10.3874	7112.3
10.4024	14589.1		10.3977	7302.82
10.4127	14704		10.4079	6768.44
10.4229	14831.8		10.4182	7713.65
10.4331	14356.3		10.4284	7275.23
10.4434	14733		10.4387	6780.74
10.4536	14268.3		10.4489	6902.35
10.4639	14476.2		10.4592	7457.66
10.4741	14339.4		10.4694	6915.45
10.4844	14355.3		10.4796	6758.5
10.4946	14419.8		10.4899	6940.02
10.5049	14688		10.5001	7158.5
10.5151	14702		10.5104	6845.49
10.5254	14085.5		10.5206	6778.12
10.5356	14255.4		10.5309	7023.69
10.5459	14549.5		10.5411	7273.92
10.5561	14462.3		10.5514	7045.63
10.5664	14315.6		10.5616	7020.26
10.5766	14450		10.5718	7091.76
10.5869	14436.7		10.5821	6939.1
10.5971	14296		10.5923	6820.85
10.6074	14360.3		10.6026	6725.41
10.6176	14172.8		10.6128	7086.68
10.6279	14019		10.6231	6405.54
10.6381	14061.6		10.6333	6707.49
10.6484	14211.9		10.6435	6826.06
10.6586	14456.5		10.6538	7193.42
10.6689	14521.7		10.664	6659.52
10.6791	14355.8		10.6743	7337.8
10.6894	14207		10.6845	6862.73
10.6996	13533.1		10.6948	7356.19
10.7099	13922		10.705	6892.43
10.7201	14117.9		10.7153	6687.58
10.7304	13906.8		10.7255	7002.26
10.7406	13801		10.7357	6817.65
10.7509	14394.6		10.746	6237.9
10.7611	14121.4		10.7562	7211.63
10.7714	14016.2		10.7665	6954.65
10.7816	13731.3		10.7767	6505.82
10.7919	14117.3		10.787	7274.53
10.8021	13766.2		10.7972	7198.17
10.8123	13548.4		10.8075	6331.01
10.8226	13787.8		10.8177	6317.57
10.8328	13373.7		10.8279	6758.02
10.8431	13506.2		10.8382	6487.88
10.8533	13710.1		10.8484	6506.09
10.8636	13569.1		10.8587	6391.69
10.8738	13749.3		10.8689	6730.66
10.8841	13587.4		10.8792	6665.34
10.8943	13889.7		10.8894	6847.01
10.9046	13669		10.8996	6239.07
10.9148	13577.2		10.9099	6588.17
10.9251	13632.9		10.9201	6460.53
10.9353	13763.3		10.9304	6784.2
10.9456	13528.6		10.9406	6378.54
10.9558	13630.4		10.9509	6547.99
10.9661	13694.7		10.9611	6314.46
10.9763	13475.8		10.9714	6905.44
10.9866	12984		10.9816	6611.1
10.9968	13274.9		10.9918	6887.6
11.0071	13331.3		11.0021	6122.69
11.0173	13231.2		11.0123	6278.27
11.0276	13302.6		11.0226	6530.53
11.0378	13842.8		11.0328	6678.95
11.0481	13224		11.0431	5995.18
11.0583	13143.7		11.0533	6393.31
11.0686	13386.4		11.0636	6405.42
11.0788	13134.5		11.0738	6165.54
11.0891	12918.7		11.084	6092.09
11.0993	13195.9		11.0943	6126.17
11.1096	13243.1		11.1045	6112.27
11.1198	13460.6		11.1148	6300.54
11.1301	13019.2		11.125	6568.79
11.1403	12819.8		11.1353	5932.69
11.1506	12999.2		11.1455	6629.22
11.1608	13334.9		11.1558	6347.43
11.1711	13237.1		11.166	5592.92
11.1813	13079		11.1762	5908.43
11.1916	12585.6		11.1865	6244.94
11.2018	13374.6		11.1967	5933.3
11.212	12951.3		11.207	5748.2
11.2223	13152.4		11.2172	5968.05
11.2325	13103.7		11.2275	6411.81
11.2428	12636.8		11.2377	5924.86
11.253	12844		11.2479	6155.2
11.2633	12848.8		11.2582	6147.48
11.2735	12630.5		11.2684	5918.41
11.2838	12794.7		11.2787	6297.01
11.294	12898.2		11.2889	5981.1
11.3043	13047.8		11.2992	5672.13
11.3145	13166.8		11.3094	5873.68
11.3248	12855.3		11.3197	6104.29
11.335	12786.4		11.3299	6562.2
11.3453	13129.4		11.3401	5949.9
11.3555	13033.9		11.3504	5908.86
11.3658	12862.8		11.3606	6211.95
11.376	13076.8		11.3709	6472.19
11.3863	12968.6		11.3811	5484.59
11.3965	12507.7		11.3914	6481.81
11.4068	12923.1		11.4016	6532.59
11.417	12546.6		11.4119	6333.04
11.4273	12849.8		11.4221	5616.63
11.4375	12751		11.4323	5566.01
11.4478	12970.8		11.4426	6097.71
11.458	13041.7		11.4528	6041.75
11.4683	12953.8		11.4631	5701.41
11.4785	12939.8		11.4733	6575.52
11.4888	12918.9		11.4836	5874.5
11.499	12593.6		11.4938	6204.67
11.5093	12806.3		11.504	6279.95
11.5195	13359.3		11.5143	6332.91
11.5298	13520		11.5245	6430.53
11.54	12863.1		11.5348	6059.9
11.5503	12478.3		11.545	6363.09
11.5605	12604.9		11.5553	6099.75
11.5708	12531.8		11.5655	6247.6
11.581	12703.3		11.5758	6243.76
			11.586	6077.38
