# Supplementary material for: Ultrafast shock synthesis of nanocarbon from a liquid precursor
Source: Nat Commun. 2020 Jan 17;11:353. doi: 10.1038/s41467-019-14034-z (PMC6968971; doi:10.1038/s41467-019-14034-z)
Supplement: Supplementary file 3 — Source Data [file 41467_2019_14034_MOESM3_ESM.zip › sourcedata/supplementaryfigure1b_data.csv]

Time (ps)	Phase shift (rad)
0.796178344	-0.002328263
1.592356688	-0.001889519
2.388535032	-0.000708431
3.184713376	0.001484201
3.98089172	0.002830595
4.777070064	0.006813471
5.573248408	0.008955904
6.369426752	0.01060047
7.165605096	0.010247011
7.961783439	0.008959303
8.757961783	0.007261102
9.554140127	0.004666313
10.35031847	0.002694994
11.14649682	0.002259684
11.94267516	0.002399755
12.7388535	0.000926408
13.53503185	9.71137E-05
14.33121019	0.00100467
15.12738854	0.005323267
15.92356688	0.00188071
16.71974522	0.003913615
17.51592357	0.007073103
18.31210191	0.007899449
19.10828025	0.006874804
19.9044586	0.004908921
20.70063694	0.002557917
21.49681529	-0.001540082
22.29299363	-0.004836694
23.08917197	-0.007061414
23.88535032	-0.009286854
24.68152866	-0.011859967
25.47770701	-0.01307641
26.27388535	-0.013281144
27.07006369	-0.013007022
27.86624204	-0.011564997
28.66242038	-0.009265129
29.45859873	-0.007179304
30.25477707	-0.006661309
31.05095541	-0.005437381
31.84713376	-0.001370851
32.6433121	0.001962331
33.43949045	0.001178505
34.23566879	0.000707823
35.03184713	0.000852398
35.82802548	0.000587372
36.62420382	9.65243E-05
37.42038217	0.000562913
38.21656051	0.00177504
39.01273885	0.002543849
39.8089172	0.002309128
40.60509554	0.003443391
41.40127389	0.004698528
42.19745223	0.00300967
42.99363057	0.000252767
43.78980892	-0.001566451
44.58598726	-0.003388224
45.38216561	-0.00666129
46.17834395	-0.009974902
46.97452229	-0.012117195
47.77070064	-0.01297509
48.56687898	-0.013148429
49.36305732	-0.011351336
50.15923567	-0.008062411
50.95541401	-0.005354716
51.75159236	-0.00345086
52.5477707	-0.001243802
53.34394904	0.001715174
54.14012739	0.004079724
54.93630573	0.006488931
55.73248408	0.008386217
56.52866242	0.009080249
57.32484076	0.008889376
58.12101911	0.007346741
58.91719745	0.005369619
59.7133758	0.004270374
60.50955414	0.002984436
61.30573248	0.002478935
62.10191083	0.002703666
62.89808917	0.001803514
63.69426752	0.001762706
64.49044586	0.00282775
65.2866242	0.003876486
66.08280255	0.004709687
66.87898089	0.005859449
67.67515924	0.006471948
68.47133758	0.007285486
69.26751592	0.00760532
70.06369427	0.007641907
70.85987261	0.008302461
71.65605096	0.006287062
72.4522293	0.002002714
73.24840764	-0.000513545
74.04458599	-0.00191062
74.84076433	-0.003583688
75.63694268	-0.004497356
76.43312102	-0.004653226
77.22929936	-0.004618556
78.02547771	-0.00378383
78.82165605	-0.002221831
79.61783439	-0.000593171
80.41401274	0.000887477
81.21019108	0.001471928
82.00636943	0.002529795
82.80254777	0.004571717
83.59872611	0.005857185
84.39490446	0.00662161
85.1910828	0.007839947
85.98726115	0.008571668
86.78343949	0.008853336
87.57961783	0.009101759
88.37579618	0.00895889
89.17197452	0.008333215
89.96815287	0.007164135
90.76433121	0.006460292
91.56050955	0.006256384
92.3566879	0.005472537
93.15286624	0.004338058
93.94904459	0.003714404
94.74522293	0.002431709
95.54140127	-0.000575637
96.33757962	-0.004005327
97.13375796	-0.006965482
97.92993631	-0.009239414
98.72611465	-0.010297164
99.52229299	-0.010365865
100.3184713	-0.010196677
101.1146497	-0.009375989
101.910828	-0.007093717
102.7070064	-0.003415034
103.5031847	0.00052288
104.2993631	0.002999931
105.0955414	0.004652077
105.8917197	0.006185612
106.6878981	0.006645631
107.4840764	0.00645601
108.2802548	0.005727427
109.0764331	0.003512182
109.8726115	0.000156155
110.6687898	-0.003820697
111.4649682	-0.006598152
112.2611465	-0.00751988
113.0573248	-0.008525438
113.8535032	-0.009030856
114.6496815	-0.007621941
115.4458599	-0.006271964
116.2420382	-0.005579846
117.0382166	-0.004761023
117.8343949	-0.00351961
118.6305732	-0.002827662
119.4267516	-0.002498786
120.2229299	-0.00122085
121.0191083	-0.000144861
121.8152866	-0.000152497
122.611465	-0.000333565
123.4076433	0.000235455
124.2038217	0.001010722
125	0.000314024
125.7961783	-0.001294788
126.5923567	-0.001742225
127.388535	-0.001263795
128.1847134	-0.000319428
128.9808917	0.001115675
129.7770701	0.002895837
130.5732484	0.004086011
131.3694268	0.005315069
132.1656051	0.007368574
132.9617834	0.007296624
133.7579618	0.004789368
134.5541401	0.002930624
135.3503185	0.001641426
136.1464968	0.000596982
136.9426752	0.000131007
137.7388535	-7.29316E-05
138.5350318	-0.000263105
139.3312102	-0.000692337
140.1273885	-0.000321302
140.9235669	0.001190582
141.7197452	0.00286132
142.5159236	0.003943251
143.3121019	0.005034799
144.1082803	0.006317802
144.9044586	0.007156328
145.7006369	0.007309272
146.4968153	0.006585978
147.2929936	0.005420473
148.089172	0.004147597
148.8853503	0.003247646
149.6815287	0.003204342
150.477707	0.003567911
151.2738854	0.004895784
152.0700637	0.007171861
152.866242	0.008608264
153.6624204	0.009623286
154.4585987	0.010402084
155.2547771	0.010377686
156.0509554	0.010779728
156.8471338	0.011274261
157.6433121	0.011028383
158.4394904	0.010107641
159.2356688	0.008274985
160.0318471	0.005389155
160.8280255	0.001718937
161.6242038	-0.002055223
162.4203822	-0.005424021
163.2165605	-0.007435974
164.0127389	-0.00854284
164.8089172	-0.009373557
165.6050955	-0.009239114
166.4012739	-0.008406901
167.1974522	-0.00785707
167.9936306	-0.007959092
168.7898089	-0.008436447
169.5859873	-0.008584392
170.3821656	-0.009212872
171.1783439	-0.009227258
171.9745223	-0.008045562
172.7707006	-0.007965144
173.566879	-0.006400439
174.3630573	-0.002675284
175.1592357	-0.000502765
175.955414	0.000778481
176.7515924	0.002210466
177.5477707	0.002928566
178.343949	0.003184872
179.1401274	0.002671992
179.9363057	0.001740786
180.7324841	0.000732179
181.5286624	-0.00123063
182.3248408	-0.003854689
183.1210191	-0.006623373
183.9171975	-0.009833202
184.7133758	-0.012452228
185.5095541	-0.013734823
186.3057325	-0.014383535
187.1019108	-0.014279749
187.8980892	-0.013848508
188.6942675	-0.013523455
189.4904459	-0.012192784
190.2866242	-0.010959965
191.0828025	-0.010353631
191.8789809	-0.007789934
192.6751592	-0.004741604
193.4713376	-0.001371287
194.2675159	0.004385487
195.0636943	0.011438503
195.8598726	0.018864709
196.656051	0.026113393
197.4522293	0.031693677
198.2484076	0.036418888
199.044586	0.040466911
199.8407643	0.044440955
200.6369427	0.050058242
201.433121	0.054964817
202.2292994	0.059277555
203.0254777	0.065186024
203.8216561	0.070748978
204.6178344	0.07644069
205.4140127	0.084404538
206.2101911	0.094150937
207.0063694	0.105837898
207.8025478	0.118477996
208.5987261	0.131305742
209.3949045	0.143922911
210.1910828	0.154398997
210.9872611	0.163240921
211.7834395	0.170497778
212.5796178	0.175040976
213.3757962	0.179254069
214.1719745	0.184396903
214.9681529	0.190013841
215.7643312	0.196950527
216.5605096	0.206513853
217.3566879	0.218725454
218.1528662	0.233538791
218.9490446	0.249266259
219.7452229	0.264365677
220.5414013	0.27930923
221.3375796	0.292790796
222.133758	0.303118344
222.9299363	0.312777067
223.7261146	0.32205034
224.522293	0.330087557
225.3184713	0.337741859
226.1146497	0.344702013
226.910828	0.351535818
227.7070064	0.359293421
228.5031847	0.368218617
229.2993631	0.378174953
230.0955414	0.388235515
230.8917197	0.398122959
231.6878981	0.407856051
232.4840764	0.41498741
233.2802548	0.419944552
234.0764331	0.424022543
234.8726115	0.42537671
235.6687898	0.424699011
236.4649682	0.424024809
237.2611465	0.424296873
238.0573248	0.426863087
238.8535032	0.43133611
239.6496815	0.437453073
240.4458599	0.443914114
241.2420382	0.448745914
242.0382166	0.454466696
242.8343949	0.460509847
243.6305732	0.463812257
244.4267516	0.465096446
245.2229299	0.465453738
246.0191083	0.464025081
246.8152866	0.460242717
247.611465	0.454944107
248.4076433	0.448842792
249.2038217	0.441712021
250	0.434950086
250.7961783	0.429610613
251.5923567	0.425521816
252.388535	0.423000549
253.1847134	0.421700818
253.9808917	0.420862287
254.7770701	0.419554206
255.5732484	0.417315305
256.3694268	0.413949085
257.1656051	0.409360138
257.9617834	0.403272548
258.7579618	0.396136183
259.5541401	0.390285988
260.3503185	0.386323031
261.1464968	0.383405096
261.9426752	0.382189707
262.7388535	0.383788047
263.5350318	0.385373602
264.3312102	0.385134012
265.1273885	0.384655444
265.9235669	0.384387346
266.7197452	0.383707109
267.5159236	0.383609549
268.3121019	0.383220041
269.1082803	0.380950288
269.9044586	0.378736521
270.7006369	0.377055473
271.4968153	0.375171576
272.2929936	0.373816554
273.089172	0.373117222
273.8853503	0.373249303
274.6815287	0.374556011
275.477707	0.376266778
276.2738854	0.378139473
277.0700637	0.379537793
277.866242	0.37876884
278.6624204	0.377041308
279.4585987	0.375927446
280.2547771	0.374297265
281.0509554	0.373293942
281.8471338	0.374641091
282.6433121	0.376034402
283.4394904	0.377280948
284.2356688	0.379623055
285.0318471	0.382295548
285.8280255	0.384272829
286.6242038	0.386409627
287.4203822	0.390097134
288.2165605	0.394020615
289.0127389	0.397666894
289.8089172	0.404442185
290.6050955	0.41429315
291.4012739	0.423703407
292.1974522	0.432057993
292.9936306	0.439724945
293.7898089	0.445770329
294.5859873	0.450481413
295.3821656	0.454884553
296.1783439	0.459371696
296.9745223	0.463782324
297.7707006	0.466923772
298.566879	0.470670212
299.3630573	0.47548601
300.1592357	0.477658798
300.955414	0.478115551
301.7515924	0.479399984
302.5477707	0.4804494
303.343949	0.481893164
304.1401274	0.485004603
304.9363057	0.489288759
305.7324841	0.492243749
306.5286624	0.493090308
307.3248408	0.49462555
308.1210191	0.496105417
308.9171975	0.495673032
309.7133758	0.496801598
310.5095541	0.499406477
311.3057325	0.500625334
312.1019108	0.502761801
312.8980892	0.50664763
313.6942675	0.509871324
314.4904459	0.511754158
315.2866242	0.512336234
316.0828025	0.513602301
316.8789809	0.514205081
317.6751592	0.511713765
318.4713376	0.512682625
319.2675159	0.516378738
320.0636943	0.5168271
320.8598726	0.517361401
321.656051	0.519190002
322.4522293	0.519769757
323.2484076	0.520500777
324.044586	0.522170493
324.8407643	0.52503577
325.6369427	0.527693385
326.433121	0.530217946
327.2292994	0.534811583
328.0254777	0.537577719
328.8216561	0.536601788
329.6178344	0.535257092
330.4140127	0.531872053
331.2101911	0.524371718
332.0063694	0.517150817
332.8025478	0.512554954
333.5987261	0.509329615
334.3949045	0.506229287
335.1910828	0.503893815
335.9872611	0.503185579
336.7834395	0.500399933
337.5796178	0.495387434
338.3757962	0.491711124
339.1719745	0.487065585
339.9681529	0.480840397
340.7643312	0.475993412
341.5605096	0.472241587
342.3566879	0.467492343
343.1528662	0.461425473
343.9490446	0.456010081
344.7452229	0.45211633
345.5414013	0.447189035
346.3375796	0.44444265
347.133758	0.446265005
347.9299363	0.446593281
348.7261146	0.444802595
349.522293	0.445356078
350.3184713	0.445337767
351.1146497	0.442516212
351.910828	0.439231256
352.7070064	0.435470672
353.5031847	0.430072603
354.2993631	0.423589382
355.0955414	0.419117128
355.8917197	0.417763352
356.6878981	0.415228247
357.4840764	0.412133277
358.2802548	0.412830297
359.0764331	0.411926064
359.8726115	0.407714505
360.6687898	0.405727482
361.4649682	0.404257244
362.2611465	0.401180768
363.0573248	0.398162387
363.8535032	0.395193703
364.6496815	0.391279345
365.4458599	0.385034016
366.2420382	0.378302289
367.0382166	0.372384453
367.8343949	0.364107689
368.6305732	0.356776288
369.4267516	0.35309037
370.2229299	0.350189282
371.0191083	0.347968431
371.8152866	0.346995933
372.611465	0.346830675
373.4076433	0.345544093
374.2038217	0.342777413
375	0.343057891
375.7961783	0.344572376
376.5923567	0.344024441
377.388535	0.346044246
378.1847134	0.350710234
378.9808917	0.354063282
379.7770701	0.356373662
380.5732484	0.357858423
381.3694268	0.357826744
382.1656051	0.357353341
382.9617834	0.357665071
383.7579618	0.357983018
384.5541401	0.356954688
385.3503185	0.355310058
386.1464968	0.355995378
386.9426752	0.35724316
387.7388535	0.357373094
388.5350318	0.359353746
389.3312102	0.363261514
390.1273885	0.367121046
390.9235669	0.371382297
391.7197452	0.377329139
392.5159236	0.383714072
393.3121019	0.3873293
394.1082803	0.390288045
394.9044586	0.395099755
395.7006369	0.397485065
396.4968153	0.398204557
397.2929936	0.400331189
398.089172	0.403571712
398.8853503	0.407407316
399.6815287	0.411016809
400.477707	0.415785003
401.2738854	0.42037863
402.0700637	0.42293122
402.866242	0.425327669
403.6624204	0.427080849
404.4585987	0.426987317
405.2547771	0.427218576
406.0509554	0.429410454
406.8471338	0.432637862
407.6433121	0.435677289
408.4394904	0.439453397
409.2356688	0.442678999
410.0318471	0.445817669
410.8280255	0.450105079
411.6242038	0.454530156
412.4203822	0.45980101
413.2165605	0.464459857
414.0127389	0.469967768
414.8089172	0.477088081
415.6050955	0.480753467
416.4012739	0.482136194
417.1974522	0.48401661
417.9936306	0.485319717
418.7898089	0.486425202
419.5859873	0.48849944
420.3821656	0.492478929
421.1783439	0.496962745
421.9745223	0.501390728
422.7707006	0.506212421
423.566879	0.510765871
424.3630573	0.515374114
425.1592357	0.5197547
425.955414	0.52353301
426.7515924	0.526587213
427.5477707	0.52866832
428.343949	0.530090764
429.1401274	0.530447574
429.9363057	0.528379253
430.7324841	0.524218312
431.5286624	0.520608174
432.3248408	0.515378454
433.1210191	0.507718474
433.9171975	0.50383259
434.7133758	0.502485715
435.5095541	0.500345501
436.3057325	0.499900043
437.1019108	0.499846029
437.8980892	0.499793143
438.6942675	0.499377945
439.4904459	0.499005155
440.2866242	0.500850095
441.0828025	0.501324147
441.8789809	0.501833137
442.6751592	0.505573017
443.4713376	0.507122345
444.2675159	0.505909311
445.0636943	0.504811263
445.8598726	0.503817738
446.656051	0.502490956
447.4522293	0.50117281
448.2484076	0.501359582
449.044586	0.501191303
449.8407643	0.500386728
450.6369427	0.50142726
451.433121	0.502066212
452.2292994	0.500002166
453.0254777	0.496248485
453.8216561	0.492560791
454.6178344	0.488079266
455.4140127	0.482489158
456.2101911	0.478554121
457.0063694	0.475836325
457.8025478	0.472085823
458.5987261	0.468910399
459.3949045	0.466425483
460.1910828	0.46189394
460.9872611	0.45613948
461.7834395	0.451094717
462.5796178	0.446273698
463.3757962	0.441007328
464.1719745	0.435211436
464.9681529	0.429694757
465.7643312	0.424311202
466.5605096	0.419004526
467.3566879	0.41534889
468.1528662	0.411998766
468.9490446	0.408574333
469.7452229	0.40789042
470.5414013	0.408860595
471.3375796	0.408450559
472.133758	0.404996976
472.9299363	0.400935563
473.7261146	0.398669506
474.522293	0.395323938
475.3184713	0.392321837
476.1146497	0.390846848
476.910828	0.388357161
477.7070064	0.387241
478.5031847	0.387863982
479.2993631	0.387807235
480.0955414	0.386286424
480.8917197	0.383178737
481.6878981	0.380471679
482.4840764	0.376110615
483.2802548	0.368088222
484.0764331	0.361448088
484.8726115	0.355464189
485.6687898	0.349277948
486.4649682	0.34654028
487.2611465	0.344323421
488.0573248	0.341400763
488.8535032	0.339651075
489.6496815	0.339465248
490.4458599	0.340982482
491.2420382	0.340986147
492.0382166	0.339508356
492.8343949	0.337473435
493.6305732	0.332998127
494.4267516	0.328575493
495.2229299	0.324435713
496.0191083	0.318915908
496.8152866	0.315444821
497.611465	0.314698773
498.4076433	0.31531595
499.2038217	0.316744817
500	0.3194192
500.7961783	0.325006605
501.5923567	0.331086906
502.388535	0.33660929
503.1847134	0.341722413
503.9808917	0.344168241
504.7770701	0.346420256
505.5732484	0.350190873
506.3694268	0.353351364
507.1656051	0.355628015
507.9617834	0.357701055
508.7579618	0.360345747
509.5541401	0.363337798
510.3503185	0.365625627
511.1464968	0.36922878
511.9426752	0.374060222
512.7388535	0.378888354
513.5350318	0.384229956
514.3312102	0.386903994
515.1273885	0.386282773
515.9235669	0.385000075
516.7197452	0.384158113
517.5159236	0.384966085
518.3121019	0.386007927
519.1082803	0.38654748
519.9044586	0.389484886
520.7006369	0.394067946
521.4968153	0.399528071
522.2929936	0.40479898
523.089172	0.407334141
523.8853503	0.409293807
524.6815287	0.412427918
525.477707	0.418030104
526.2738854	0.425543789
527.0700637	0.430996133
527.866242	0.436743354
528.6624204	0.443777598
529.4585987	0.450129062
530.2547771	0.455841641
531.0509554	0.46011195
531.8471338	0.46477576
532.6433121	0.469326531
533.4394904	0.470704076
534.2356688	0.471512246
535.0318471	0.472359852
535.8280255	0.474729657
536.6242038	0.479924615
537.4203822	0.484089404
538.2165605	0.487610586
539.0127389	0.49280173
539.8089172	0.498935703
540.6050955	0.505414387
541.4012739	0.509898504
542.1974522	0.50916825
542.9936306	0.502867658
543.7898089	0.497151622
544.5859873	0.494333948
545.3821656	0.49154736
546.1783439	0.488445389
546.9745223	0.487442267
547.7707006	0.48845085
548.566879	0.489791505
549.3630573	0.491318478
550.1592357	0.492519565
550.955414	0.493463072
551.7515924	0.494517335
552.5477707	0.493670554
553.343949	0.491279973
554.1401274	0.488175964
554.9363057	0.487756717
555.7324841	0.49047179
556.5286624	0.492583558
557.3248408	0.493673608
558.1210191	0.494459876
558.9171975	0.494088194
559.7133758	0.492872375
560.5095541	0.490200963
561.3057325	0.485285971
562.1019108	0.477125994
562.8980892	0.468581245
563.6942675	0.464163643
564.4904459	0.462222731
565.2866242	0.461006923
566.0828025	0.461038619
566.8789809	0.462019519
567.6751592	0.464353481
568.4713376	0.467393079
569.2675159	0.469059922
570.0636943	0.468095631
570.8598726	0.464858625
571.656051	0.458648923
572.4522293	0.448929583
573.2484076	0.439605829
574.044586	0.435581985
574.8407643	0.435644319
575.6369427	0.435911396
576.433121	0.43591879
577.2292994	0.435325249
578.0254777	0.432461025
578.8216561	0.430506092
579.6178344	0.427591546
580.4140127	0.41939423
581.2101911	0.406866244
582.0063694	0.393996175
582.8025478	0.385588049
583.5987261	0.382517672
584.3949045	0.380713626
585.1910828	0.380283475
585.9872611	0.379875268
586.7834395	0.38027746
587.5796178	0.381754579
588.3757962	0.382128581
589.1719745	0.382741628
589.9681529	0.383480751
590.7643312	0.381844264
591.5605096	0.375862584
592.3566879	0.365864701
593.1528662	0.358601336
593.9490446	0.35544017
594.7452229	0.354889127
595.5414013	0.356820305
596.3375796	0.358979042
597.133758	0.361327864
597.9299363	0.365369068
598.7261146	0.369232668
599.522293	0.372259033
600.3184713	0.374328614
601.1146497	0.374702318
601.910828	0.374117866
602.7070064	0.373877617
603.5031847	0.373802407
604.2993631	0.372949333
605.0955414	0.372108393
605.8917197	0.372069187
606.6878981	0.371186422
607.4840764	0.369855455
608.2802548	0.368884261
609.0764331	0.367862976
609.8726115	0.36713772
610.6687898	0.365842939
611.4649682	0.36424179
612.2611465	0.363606388
613.0573248	0.364105271
613.8535032	0.367104365
614.6496815	0.370658606
615.4458599	0.37394102
616.2420382	0.379986558
617.0382166	0.386138746
617.8343949	0.39205467
618.6305732	0.400190627
619.4267516	0.405116588
620.2229299	0.407602239
621.0191083	0.411534952
621.8152866	0.416498759
622.611465	0.421483858
623.4076433	0.42576352
624.2038217	0.431682808
625	0.437820047
625.7961783	0.442360191
626.5923567	0.448642874
627.388535	0.455551696
628.1847134	0.463175634
628.9808917	0.472333426
629.7770701	0.478640558
630.5732484	0.479461442
631.3694268	0.476005049
632.1656051	0.47442936
632.9617834	0.476585721
633.7579618	0.478146968
634.5541401	0.480394025
635.3503185	0.483191072
636.1464968	0.48538851
636.9426752	0.489743835
637.7388535	0.495823646
638.5350318	0.50034476
639.3312102	0.504024608
640.1273885	0.508542851
640.9235669	0.507905252
641.7197452	0.501927365
642.5159236	0.498947394
643.3121019	0.49859285
644.1082803	0.498433561
644.9044586	0.500244801
645.7006369	0.503681879
646.4968153	0.50758453
647.2929936	0.513000551
648.089172	0.521059401
648.8853503	0.527086678
649.6815287	0.527842039
650.477707	0.529218464
651.2738854	0.531692875
652.0700637	0.531799244
652.866242	0.532623199
653.6624204	0.534959959
654.4585987	0.535124423
655.2547771	0.535924836
656.0509554	0.538595394
656.8471338	0.538381852
657.6433121	0.535198673
658.4394904	0.533253429
659.2356688	0.529789071
660.0318471	0.52205821
660.8280255	0.514371452
661.6242038	0.50896917
662.4203822	0.50455843
663.2165605	0.50182621
664.0127389	0.501603154
664.8089172	0.500519361
665.6050955	0.498949208
666.4012739	0.501758756
667.1974522	0.503932409
667.9936306	0.49910108
668.7898089	0.489690405
669.5859873	0.478417791
670.3821656	0.465279498
671.1783439	0.45610783
671.9745223	0.453955708
672.7707006	0.453387943
673.566879	0.453101606
674.3630573	0.456284957
675.1592357	0.459898666
675.955414	0.461946529
676.7515924	0.465425834
677.5477707	0.467443525
678.343949	0.462236886
679.1401274	0.453018719
679.9363057	0.442542181
680.7324841	0.429640757
681.5286624	0.421937938
682.3248408	0.422199496
683.1210191	0.422424731
683.9171975	0.421932725
684.7133758	0.42513519
685.5095541	0.429104177
686.3057325	0.428965428
687.1019108	0.425582315
687.8980892	0.419771257
688.6942675	0.408211844
689.4904459	0.394671782
690.2866242	0.384185609
691.0828025	0.373160072
691.8789809	0.362306399
692.6751592	0.357813869
693.4713376	0.357182962
694.2675159	0.356583013
695.0636943	0.359757725
695.8598726	0.36402074
696.656051	0.36388275
697.4522293	0.361609304
698.2484076	0.358979502
699.044586	0.352466269
699.8407643	0.3448627
700.6369427	0.342157962
701.433121	0.341222059
702.2292994	0.339350302
703.0254777	0.339407667
703.8216561	0.34065182
704.6178344	0.340645948
705.4140127	0.341404301
706.2101911	0.342781375
707.0063694	0.338881658
707.8025478	0.331852177
708.5987261	0.329269904
709.3949045	0.328241907
710.1910828	0.326771094
710.9872611	0.329944229
711.7834395	0.333454127
712.5796178	0.336015669
713.3757962	0.340439674
714.1719745	0.344462219
714.9681529	0.346303361
715.7643312	0.345684023
716.5605096	0.342580687
717.3566879	0.334992681
718.1528662	0.325465882
718.9490446	0.320945776
719.7452229	0.318821538
720.5414013	0.31729
721.3375796	0.319742036
722.133758	0.324533092
722.9299363	0.329922005
723.7261146	0.336794435
724.522293	0.343255695
725.3184713	0.34424112
726.1146497	0.341223841
726.910828	0.338768322
727.7070064	0.336049689
728.5031847	0.334045766
729.2993631	0.334852954
730.0955414	0.337053091
730.8917197	0.341078921
731.6878981	0.34735704
732.4840764	0.356065679
733.2802548	0.365095928
734.0764331	0.373836562
734.8726115	0.381277102
735.6687898	0.380833322
736.4649682	0.374545966
737.2611465	0.370411903
738.0573248	0.367906188
738.8535032	0.367036367
739.6496815	0.369766684
740.4458599	0.374725673
741.2420382	0.381177642
742.0382166	0.390866326
742.8343949	0.403429404
743.6305732	0.415213187
744.4267516	0.424077717
745.2229299	0.428838656
746.0191083	0.427083437
746.8152866	0.419970897
747.611465	0.412876558
748.4076433	0.409316714
749.2038217	0.407246839
