# Supplementary material for: Ultrafast shock synthesis of nanocarbon from a liquid precursor
Source: Nat Commun. 2020 Jan 17;11:353. doi: 10.1038/s41467-019-14034-z (PMC6968971; doi:10.1038/s41467-019-14034-z)
Supplement: Supplementary file 3 — Source Data [file 41467_2019_14034_MOESM3_ESM.zip › sourcedata/Raman spectrum for CO_Fig3.dat]

-1277.774	278
-1271.675	285
-1265.579	301
-1259.487	296
-1253.398	289
-1247.313	292
-1241.231	292
-1235.154	291
-1229.079	300
-1223.009	292
-1216.942	292
-1210.878	296
-1204.818	298
-1198.762	306
-1192.71	292
-1186.661	295
-1180.615	289
-1174.573	305
-1168.535	296
-1162.5	319
-1156.469	306
-1150.441	309
-1144.418	304
-1138.397	312
-1132.38	300
-1126.367	317
-1120.357	306
-1114.351	312
-1108.348	304
-1102.349	315
-1096.354	302
-1090.361	312
-1084.373	319
-1078.388	327
-1072.406	312
-1066.428	314
-1060.454	309
-1054.483	313
-1048.516	322
-1042.552	329
-1036.591	320
-1030.635	329
-1024.681	326
-1018.731	326
-1012.785	333
-1006.842	321
-1000.903	333
-994.967	350
-989.0347	335
-983.1058	327
-977.1804	336
-971.2584	331
-965.3397	332
-959.425	329
-953.5132	333
-947.6054	323
-941.7006	335
-935.7996	339
-929.9017	341
-924.0078	351
-918.1167	353
-912.2294	340
-906.3455	363
-900.4648	353
-894.588	350
-888.7142	366
-882.8443	363
-876.9773	385
-871.1143	384
-865.2542	387
-859.3979	386
-853.5447	399
-847.6953	394
-841.8488	408
-836.006	385
-830.1666	397
-824.3306	399
-818.498	412
-812.6688	399
-806.843	417
-801.0206	403
-795.2016	390
-789.3859	390
-783.5737	386
-777.7648	379
-771.959	385
-766.1569	399
-760.3582	400
-754.5627	390
-748.7707	413
-742.982	403
-737.1967	411
-731.4147	442
-725.6361	442
-719.8606	434
-714.0889	426
-708.3201	422
-702.5552	422
-696.793	429
-691.0347	429
-685.2792	437
-679.5276	438
-673.7788	412
-668.0338	424
-662.2916	428
-656.5533	428
-650.8177	438
-645.0858	429
-639.3571	428
-633.6317	434
-627.9097	450
-622.1907	457
-616.4755	460
-610.7631	441
-605.0544	432
-599.3486	456
-593.6463	465
-587.9473	451
-582.2516	500
-576.5591	465
-570.8699	462
-565.1841	467
-559.5014	474
-553.8221	484
-548.146	462
-542.4729	487
-536.8035	498
-531.137	490
-525.4742	519
-519.8141	516
-514.1578	480
-508.5042	498
-502.8544	513
-497.2073	532
-491.5639	506
-485.9233	535
-480.2864	542
-474.6523	538
-469.0214	525
-463.3941	506
-457.7697	542
-452.1489	547
-446.5309	551
-440.9165	553
-435.3049	554
-429.6969	537
-424.0917	553
-418.4899	581
-412.8914	594
-407.296	592
-401.7038	605
-396.1148	598
-390.529	624
-384.9464	638
-379.3669	593
-373.7907	600
-368.2176	633
-362.6477	581
-357.0807	586
-351.5174	585
-345.9568	606
-340.3998	597
-334.8455	615
-329.2946	612
-323.7468	619
-318.2022	635
-312.6607	641
-307.1222	647
-301.5873	666
-296.055	646
-290.5264	667
-285.0004	688
-279.478	653
-273.9583	625
-268.4422	607
-262.9287	629
-257.4189	608
-251.9117	635
-246.4081	627
-240.9071	614
-235.4095	631
-229.9149	607
-224.4235	619
-218.9352	628
-213.45	637
-207.9679	607
-202.489	627
-197.013	649
-191.54	630
-186.0703	616
-180.6037	634
-175.1401	621
-169.6796	637
-164.2223	651
-158.7679	642
-153.3167	649
-147.8686	659
-142.4235	660
-136.9812	676
-131.5425	685
-126.1064	679
-120.6737	674
-115.2437	687
-109.8172	723
-104.3933	732
-98.9729	721
-93.55513	738
-88.14082	726
-82.7291	769
-77.32088	778
-71.91523	790
-66.51285	796
-61.11349	801
-55.71694	854
-50.32388	894
-44.93338	1016
-39.54635	1611
-34.16189	6465
-28.78091	16342
-23.40248	19151
-18.02728	19778
-12.6551	20058
-7.28593	20338
-1.919759	21078
3.4434102	21140
8.80358	21452
14.16075	21105
19.51493	21036
24.86612	20948
30.21455	21057
35.55953	19699
40.90199	10931
46.24101	4092
51.57751	2801
56.91057	2405
62.24111	1839
67.56823	1474
72.89283	1206
78.21401	1087
83.53268	1075
88.8484	1037
94.16069	1027
99.47048	1025
104.7769	978
110.0807	1022
115.3812	985
120.6792	982
125.9738	1008
131.2659	1003
136.5546	1055
141.8408	1005
147.1239	1013
152.404	1015
157.6812	1012
162.9555	1058
168.2268	1033
173.4953	1054
178.7608	1065
184.0233	1087
189.283	1089
194.5398	1109
199.7936	1137
205.0448	1115
210.2926	1122
215.5379	1138
220.7801	1145
226.0194	1149
231.2559	1140
236.4894	1190
241.72	1191
246.9478	1184
252.1729	1256
257.3946	1273
262.6139	1327
267.8299	1355
273.0435	1433
278.2537	1503
283.4615	1474
288.666	1415
293.868	1367
299.0668	1389
304.2632	1332
309.4562	1338
314.6468	1339
319.8343	1347
325.019	1354
330.2008	1352
335.3798	1371
340.5559	1321
345.7292	1377
350.8997	1399
356.0673	1410
361.2322	1461
366.3942	1527
371.5533	1577
376.7095	1502
381.8629	1523
387.0135	1451
392.1613	1368
397.3063	1394
402.4484	1375
407.5877	1393
412.7242	1430
417.8582	1398
422.989	1383
428.1171	1428
433.2424	1394
438.3648	1426
443.4845	1432
448.6013	1424
453.7154	1416
458.8267	1423
463.9352	1434
469.0408	1394
474.1437	1414
479.2439	1486
484.3412	1480
489.4357	1480
494.5275	1509
499.6165	1527
504.7027	1506
509.7861	1517
514.8668	1501
519.9447	1498
525.0201	1476
530.0924	1512
535.162	1470
540.2289	1491
545.293	1471
550.3543	1486
555.4129	1524
560.4689	1535
565.522	1494
570.5723	1472
575.6199	1475
580.6647	1534
585.7068	1473
590.7463	1558
595.7829	1514
600.817	1491
605.8481	1534
610.8766	1548
615.9023	1536
620.9253	1554
625.9456	1535
630.9631	1548
635.978	1478
640.9901	1538
645.9996	1514
651.0063	1504
656.0104	1503
661.0117	1522
666.0103	1553
671.0062	1548
675.9995	1512
680.9899	1563
685.9777	1626
690.9628	1671
695.9453	1712
700.9249	1800
705.9021	1986
710.8765	2037
715.8481	2142
720.8171	2074
725.7834	1839
730.747	1712
735.708	1656
740.6663	1639
745.6219	1654
750.5748	1594
755.5251	1625
760.4728	1586
765.4178	1515
770.3601	1566
775.2997	1542
780.2367	1543
785.171	1547
790.1027	1542
795.0317	1602
799.9581	1585
804.8821	1562
809.8032	1575
814.7216	1545
819.6375	1560
824.5507	1565
829.4612	1613
834.3691	1526
839.2744	1562
844.1771	1495
849.0771	1561
853.9745	1588
858.8694	1543
863.7615	1596
868.6511	1566
873.538	1617
878.4224	1611
883.3041	1624
888.1832	1592
893.0596	1623
897.9335	1637
902.8048	1596
907.6735	1616
912.5397	1601
917.4032	1638
922.2641	1667
927.1225	1633
931.9782	1666
936.8313	1631
941.6819	1643
946.5298	1640
951.3752	1639
956.218	1672
961.0583	1698
965.8959	1688
970.731	1686
975.5635	1702
980.3934	1686
985.2207	1695
990.0455	1721
994.8677	1715
999.6874	1722
1004.504	1763
1009.319	1786
1014.131	1723
1018.941	1730
1023.747	1772
1028.552	1852
1033.354	1829
1038.153	1803
1042.949	1823
1047.744	1857
1052.535	1853
1057.324	1882
1062.111	1867
1066.895	1880
1071.676	1833
1076.455	1897
1081.232	1876
1086.006	1916
1090.777	1936
1095.546	1857
1100.312	1908
1105.076	1824
1109.837	1967
1114.596	1925
1119.352	1880
1124.106	1953
1128.857	1905
1133.606	1928
1138.352	1916
1143.096	1873
1147.837	1941
1152.576	1962
1157.312	1940
1162.046	1913
1166.777	1947
1171.506	2005
1176.232	2002
1180.956	2020
1185.677	2037
1190.396	2054
1195.112	2050
1199.826	2052
1204.537	2062
1209.246	2007
1213.953	1942
1218.657	1999
1223.358	1996
1228.057	2023
1232.754	1975
1237.448	2036
1242.14	2009
1246.829	1975
1251.515	2032
1256.2	2017
1260.881	2044
1265.561	2081
1270.238	2061
1274.912	2006
1279.584	2075
1284.254	2032
1288.921	2102
1293.585	2137
1298.248	2099
1302.907	2081
1307.565	2190
1312.22	2200
1316.872	2189
1321.522	2144
1326.17	2160
1330.815	2253
1335.458	2246
1340.098	2340
1344.736	2341
1349.371	2377
1354.005	2397
1358.635	2367
1363.264	2344
1367.889	2247
1372.513	2215
1377.134	2194
1381.753	2208
1386.369	2179
1390.983	2174
1395.594	2182
1400.203	2185
1404.81	2180
1409.414	2190
1414.016	2194
1418.615	2115
1423.212	2174
1427.807	2227
1432.399	2162
1436.989	2223
1441.577	2154
1446.162	2195
1450.745	2172
1455.325	2187
1459.903	2192
1464.479	2189
1469.052	2165
1473.623	2231
1478.191	2193
1482.757	2255
1487.321	2261
1491.883	2237
1496.442	2294
1500.998	2267
1505.553	2228
1510.105	2309
1514.655	2306
1519.202	2280
1523.747	2351
1528.289	2251
1532.83	2275
1537.368	2263
1541.903	2300
1546.436	2342
1550.967	2369
1555.496	2325
1560.022	2310
1564.546	2302
1569.068	2344
1573.587	2307
1578.104	2399
1582.618	2363
1587.13	2318
1591.64	2272
1596.148	2337
1600.653	2260
1605.156	2284
1609.657	2247
1614.155	2187
1618.651	2232
1623.145	2242
1627.636	2194
1632.126	2190
1636.612	2233
1641.097	2153
1645.579	2157
1650.059	2183
1654.537	2168
1659.012	2191
1663.485	2213
1667.956	2157
1672.424	2232
1676.89	2211
1681.354	2182
1685.816	2182
1690.275	2166
1694.732	2196
1699.187	2129
1703.639	2183
1708.089	2200
1712.537	2205
1716.983	2186
1721.426	2187
1725.867	2215
1730.306	2220
1734.742	2213
1739.177	2228
1743.609	2166
1748.038	2199
1752.466	2211
1756.891	2217
1761.314	2202
1765.735	2164
1770.153	2185
1774.57	2186
1778.984	2224
1783.395	2171
1787.805	2186
1792.212	2241
1796.617	2246
1801.02	2208
1805.42	2258
1809.818	2199
1814.214	2264
1818.608	2264
1823	2293
1827.389	2273
1831.776	2269
1836.161	2287
1840.544	2258
1844.924	2297
1849.302	2311
1853.678	2347
1858.052	2319
1862.423	2346
1866.793	2294
1871.16	2288
1875.525	2328
1879.887	2341
1884.248	2319
1888.606	2330
1892.962	2282
1897.316	2333
1901.668	2365
1906.017	2399
1910.364	2385
1914.709	2310
1919.052	2348
1923.393	2386
1927.731	2381
1932.068	2351
1936.402	2393
1940.734	2418
1945.063	2411
1949.391	2398
1953.716	2408
1958.039	2354
1962.36	2452
1966.679	2354
1970.996	2411
1975.31	2404
1979.622	2401
1983.933	2457
1988.24	2419
1992.546	2413
1996.85	2395
2001.151	2371
2005.451	2357
2009.748	2466
2014.043	2422
2018.335	2479
2022.626	2451
2026.914	2466
2031.201	2398
2035.485	2483
2039.767	2474
2044.047	2442
2048.324	2480
2052.6	2506
2056.874	2458
2061.145	2452
2065.414	2477
2069.681	2505
2073.946	2490
2078.208	2525
2082.469	2485
2086.727	2530
2090.984	2500
2095.238	2456
2099.49	2497
2103.74	2462
2107.988	2569
2112.233	2570
2116.477	2486
2120.718	2562
2124.958	2499
2129.195	2464
2133.43	2523
2137.663	2549
2141.894	2466
2146.123	2567
2150.349	2515
2154.574	2457
2158.796	2523
2163.016	2495
2167.235	2554
2171.451	2488
2175.665	2553
2179.876	2541
2184.086	2550
2188.294	2556
2192.5	2606
2196.703	2569
2200.905	2633
2205.104	2503
2209.301	2557
2213.496	2576
2217.689	2531
2221.88	2637
2226.069	2584
2230.256	2505
2234.441	2530
2238.624	2591
2242.804	2573
2246.983	2603
2251.159	2603
2255.333	2629
2259.506	2561
2263.676	2572
2267.844	2609
2272.01	2607
2276.174	2592
2280.336	2585
2284.496	2574
2288.654	2677
2292.81	2592
2296.964	2657
2301.115	2640
2305.265	2632
2309.412	2670
2313.558	2627
2317.701	2657
2321.843	2712
2325.982	2653
2330.12	2634
2334.255	2635
2338.388	2646
2342.519	2653
2346.648	2632
2350.776	2637
2354.901	2655
2359.024	2628
2363.145	2656
2367.264	2636
2371.381	2709
2375.496	2656
2379.609	2714
2383.719	2664
2387.828	2675
2391.935	2699
2396.04	2684
2400.143	2741
2404.244	2609
2408.343	2693
2412.439	2728
2416.534	2725
2420.627	2693
2424.718	2698
2428.806	2723
2432.893	2697
2436.978	2768
2441.06	2791
2445.141	2752
2449.219	2713
2453.296	2746
2457.371	2731
2461.444	2661
2465.514	2743
2469.583	2694
2473.65	2742
2477.714	2759
2481.777	2729
2485.838	2709
2489.896	2795
2493.953	2699
2498.008	2729
2502.061	2704
2506.112	2786
2510.16	2727
2514.207	2799
2518.252	2742
2522.295	2773
2526.336	2745
2530.375	2719
2534.412	2726
2538.447	2747
2542.48	2776
2546.511	2797
2550.54	2731
2554.567	2784
2558.592	2813
2562.615	2773
2566.637	2785
2570.656	2805
2574.673	2752
2578.689	2731
2582.702	2845
2586.714	2864
2590.723	2789
2594.731	2758
2598.736	2834
2602.74	2786
2606.742	2896
2610.741	2810
2614.739	2822
2618.735	2800
2622.729	2831
2626.721	2802
2630.711	2801
2634.699	2816
2638.686	2858
2642.67	2813
2646.652	2820
2650.633	2782
2654.611	2796
2658.587	2931
2662.562	2809
2666.535	2823
2670.506	2785
2674.474	2872
2678.441	2814
2682.406	2863
2686.369	2753
2690.331	2861
2694.29	2807
2698.247	2812
2702.202	2835
2706.156	2860
2710.108	2855
2714.057	2776
2718.005	2855
2721.951	2836
2725.895	2836
2729.837	2863
2733.777	2885
2737.715	2867
2741.652	2824
2745.586	2917
2749.519	2791
2753.449	2846
2757.378	2961
2761.305	2815
2765.23	2876
2769.153	2831
2773.074	2801
2776.993	2865
2780.911	2879
2784.826	2937
2788.74	2865
2792.652	2882
2796.562	2857
2800.47	2854
2804.376	2841
2808.28	2829
2812.183	2831
2816.083	2815
2819.982	2844
2823.878	2842
2827.773	2869
2831.666	2843
2835.558	2924
2839.447	2892
2843.334	2881
2847.22	2896
2851.104	2938
2854.985	2893
2858.865	2956
2862.743	2955
2866.62	2938
2870.494	2890
2874.367	2932
2878.237	2930
2882.106	2890
2885.973	2859
2889.838	2946
2893.702	2882
2897.563	2906
2901.423	2898
2905.281	2915
2909.136	2929
2912.99	2873
2916.843	2919
2920.693	2912
2924.542	2891
2928.388	2905
2932.233	2875
2936.076	2887
2939.917	2871
2943.757	2928
2947.594	2914
2951.43	2833
2955.264	2902
2959.096	2901
2962.926	2915
2966.755	2927
2970.581	2818
2974.406	2850
2978.229	2877
2982.05	2858
2985.87	2902
2989.687	2835
2993.503	2811
2997.317	2831
3001.129	2927
3004.939	2831
3008.748	2855
3012.554	2898
3016.359	2908
3020.162	2910
3023.963	2937
3027.763	2833
3031.56	2843
3035.356	2905
3039.15	2934
3042.942	2856
3046.733	2912
3050.521	2929
3054.308	2872
3058.093	2949
3061.876	2929
3065.658	2930
3069.438	2927
3073.215	2891
3076.991	2895
3080.766	2867
3084.538	2861
3088.309	2944
3092.078	2916
3095.845	2945
3099.611	2958
3103.374	2885
3107.136	2942
3110.896	2895
3114.655	2902
3118.411	2894
3122.166	2835
3125.919	2907
3129.67	2934
3133.419	2839
3137.167	2922
3140.913	2931
3144.657	2884
3148.399	2957
3152.14	2948
3155.879	2883
3159.616	2855
3163.351	2890
3167.085	2868
3170.817	2997
3174.547	2883
3178.275	2876
3182.002	2909
3185.727	2930
3189.449	2911
3193.171	2960
3196.89	2912
3200.608	2873
3204.324	2882
3208.039	2961
3211.751	2867
3215.462	2908
3219.171	2907
3222.878	2927
3226.584	2868
3230.288	2817
3233.99	2914
3237.69	2886
3241.389	2935
3245.086	2902
3248.781	2853
3252.475	2849
3256.167	2933
3259.857	2937
3263.545	2873
3267.232	2857
3270.917	2863
3274.6	2917
3278.281	2916
3281.961	2863
3285.639	2894
3289.315	2839
3292.99	2906
3296.662	2928
3300.333	2936
3304.003	2918
3307.67	2875
3311.336	2854
3315.001	2885
3318.663	2929
3322.324	2800
3325.983	2929
3329.641	2799
3333.296	2819
3336.95	2943
3340.603	2854
3344.253	2813
3347.902	2871
3351.55	2900
3355.195	2840
3358.839	2855
3362.481	2923
3366.122	2824
3369.76	2863
3373.397	2920
3377.033	2938
3380.667	2929
3384.299	2882
3387.929	2893
3391.557	2909
3395.184	2927
3398.81	2867
3402.433	2890
3406.055	2963
3409.676	2937
3413.294	2821
3416.911	2921
3420.526	2869
3424.14	2841
3427.751	2820
3431.362	2906
3434.97	2872
3438.577	2894
3442.182	2875
3445.786	2868
3449.387	2803
3452.988	2862
3456.586	2828
3460.183	2840
3463.778	2933
3467.372	2891
3470.963	2863
3474.554	2907
3478.142	2790
3481.729	2898
3485.314	2833
3488.898	2864
3492.48	2841
3496.06	2894
3499.639	2842
3503.216	2886
3506.791	2882
3510.365	2850
3513.937	2917
3517.507	2847
3521.076	2886
3524.643	2893
3528.208	2907
3531.772	2848
3535.334	2870
3538.895	2944
3542.454	2910
3546.011	2941
3549.566	2891
3553.121	2896
3556.673	2933
3560.224	2907
3563.773	2908
3567.32	2905
3570.866	2799
3574.41	2887
3577.953	2859
3581.494	2871
3585.033	2908
3588.571	2907
3592.107	2942
3595.641	2899
3599.174	2888
3602.705	2892
3606.235	2928
3609.763	2950
3613.289	2880
3616.814	2914
3620.337	2882
3623.859	2969
3627.379	2921
3630.897	2916
3634.414	2952
3637.929	2889
3641.442	2892
3644.954	2942
3648.464	2877
3651.973	2837
3655.48	2911
3658.986	2835
3662.489	2907
3665.992	2842
3669.492	2973
3672.991	2825
3676.489	2831
3679.985	2876
3683.479	2833
3686.972	2906
3690.463	2866
3693.952	2793
3697.44	2832
3700.927	2914
3704.411	2797
3707.895	2872
3711.376	2907
3714.856	2842
3718.334	2837
3721.811	2871
3725.286	2773
3728.76	2842
3732.232	2950
3735.703	2929
3739.171	2827
3742.639	2678
3746.104	2455
3749.569	2852
3753.031	2841
3756.493	2830
3759.952	2943
3763.41	2873
3766.866	2830
3770.321	2806
3773.774	2779
3777.226	2865
3780.676	2808
3784.125	2866
3787.572	2835
3791.017	2854
3794.461	2829
3797.903	2836
3801.344	2787
3804.783	2857
3808.22	2833
3811.656	2816
3815.091	2801
3818.524	2787
3821.955	2820
3825.385	2797
3828.813	2845
3832.24	2802
3835.666	2841
3839.089	2814
3842.511	2757
3845.932	2768
3849.351	2739
3852.768	2846
3856.184	2807
3859.598	2858
3863.011	2779
3866.423	2799
3869.832	2752
3873.24	2795
3876.647	2771
3880.052	2816
3883.456	2808
3886.858	2791
3890.259	2774
3893.658	2846
3897.055	2814
3900.451	2775
3903.846	2825
3907.239	2776
3910.63	2786
3914.02	2797
3917.408	2720
3920.795	2762
3924.18	2843
3927.564	2763
3930.946	2791
3934.327	2824
3937.706	2756
3941.084	2800
3944.46	2774
3947.835	2759
3951.208	2806
3954.58	2691
3957.95	2712
3961.319	2758
3964.686	2812
3968.051	2782
3971.415	2776
3974.778	2782
3978.139	2752
3981.499	2750
3984.857	2747
3988.213	2797
3991.568	2758
3994.922	2768
3998.274	2776
4001.625	2759
4004.974	2753
4008.321	2774
4011.667	2743
4015.012	2750
4018.355	2778
4021.697	2720
4025.037	2791
4028.375	2835
4031.713	2780
4035.048	2798
4038.383	2769
4041.715	2690
4045.046	2692
4048.376	2747
4051.704	2762
4055.031	2718
4058.356	2743
4061.68	2767
4065.002	2764
4068.323	2734
4071.643	2751
4074.96	2685
4078.277	2733
4081.592	2755
4084.905	2736
4088.217	2753
4091.527	2777
4094.837	2817
4098.144	2747
4101.45	2705
4104.755	2798
4108.058	2760
4111.36	2694
4114.66	2747
4117.958	2807
4121.256	2696
4124.552	2754
4127.846	2690
4131.139	2733
4134.43	2648
4137.72	2751
4141.009	2702
4144.296	2753
4147.582	2681
4150.866	2693
4154.148	2744
4157.43	2776
4160.709	2684
4163.988	2623
4167.265	2722
4170.541	2667
4173.814	2634
4177.087	2730
4180.358	2656
4183.627	2712
4186.896	2645
4190.163	2664
4193.428	2636
4196.692	2644
4199.954	2662
4203.215	2663
4206.475	2588
4209.733	2684
4212.99	2610
4216.245	2613
4219.499	2643
4222.751	2646
4226.002	2656
4229.251	2636
4232.5	2643
4235.746	2657
4238.992	2566
4242.235	2648
4245.478	2639
4248.719	2621
4251.958	2659
4255.196	2604
4258.433	2634
4261.668	2580
4264.902	2644
4268.134	2577
4271.365	2627
4274.595	2571
4277.823	2648
4281.05	2721
4284.275	2659
4287.499	2669
4290.721	2618
4293.942	2624
4297.162	2585
4300.38	2646
4303.597	2578
4306.813	2563
4310.026	2596
4313.239	2629
4316.45	2605
4319.66	2598
4322.868	2616
4326.076	2618
4329.281	2634
4332.485	2596
4335.688	2569
4338.889	2644
4342.089	2650
4345.288	2641
4348.485	2665
4351.681	2644
4354.875	2620
4358.068	2657
4361.26	2610
4364.45	2601
4367.639	2485
4370.826	2645
4374.012	2668
4377.197	2669
4380.38	2581
4383.562	2591
4386.742	2630
4389.921	2640
4393.099	2648
4396.275	2653
4399.45	2655
4402.624	2653
4405.796	2618
4408.966	2549
4412.136	2623
4415.304	2559
4418.47	2596
4421.635	2614
4424.799	2608
4427.962	2615
4431.123	2656
4434.283	2650
4437.441	2583
4440.598	2578
4443.753	2616
4446.908	2646
4450.061	2562
4453.212	2603
4456.362	2527
4459.511	2557
4462.659	2573
4465.805	2612
4468.949	2583
4472.092	2557
4475.234	2565
4478.375	2570
4481.514	2603
4484.652	2487
4487.789	2584
4490.924	2538
4494.058	2518
4497.19	2582
4500.321	2476
4503.451	2552
4506.579	2585
4509.706	2516
4512.832	2573
4515.956	2544
4519.079	2479
4522.201	2514
4525.321	2541
4528.439	2536
4531.557	2508
4534.673	2496
4537.788	2540
4540.902	2528
4544.014	2630
4547.125	2479
4550.234	2586
4553.342	2475
4556.449	2339
